# Supplementary material for: Application of an iPSC‐Derived Organoid Model for Localized Scleroderma Therapy
Source: Adv Sci (Weinh). 2022 Mar 22;9(16):2106075. doi: 10.1002/advs.202106075 (PMC9165518; doi:10.1002/advs.202106075)
Supplement: Supplementary file 2 — Supplemental Table 1 [file ADVS-9-2106075-s002.xlsx]

## Sheet: Table S1
Table S1. All Proteins identified in the skin tissues of normal, scleroderma, and organoid treatment mice. The experiment was performed three times (n=3) for the normal, scleroderma, and treatment groups.The intensity values of all proteins identified by proteomics were normalized by taking the fraction of the total, followed by multiplication of 106 and log2 transformation.
Protein IDs	Gene symbol	Normalized Protein Intensity (Normal)				Normalized Protein Intensity (Scleroderma)				Normalized Protein Intensity (Treatment)
		Repeat 1	Repeat 2	Repeat 3	Mean±SD	Repeat 1	Repeat 2	Repeat 3	Mean±SD	Repeat 1	Repeat 2	Repeat 3	Mean±SD
A0A0U1RPR8	Gucy2d	1.62149	1.69895	0.754684	1.3584±0.5242	0.763866	1.59514	1.67446	1.3445±0.5044	1.15551	1.11041	1.24698	1.1710±0.0696
A1L314	Mpeg1	-0.552806	0.476877	0.474864	0.1330±0.5939			-0.182403	-0.1824	0.239273	1.6131	1.26566	1.0393±0.7143
A2A7S8	Kiaa1522					-0.023992			-0.024			-0.938023	-0.938
A2A863	Itgb4	5.38297	5.34368	5.36433	5.3637±0.0197	5.26877	5.23686	4.83385	5.1132±0.2424	5.17239	5.32617	5.35974	5.2861±0.0999
A2A8L5	Ptprf	2.22002	2.4566	1.80328	2.1600±0.3308	-0.777489	-0.891927	-1.33097	-1.0001±0.2922	0.819993	1.20176	1.0617	1.0278±0.1931
A2A8U2	Tmem201	0.704337	0.77243		0.7384±0.0481	1.84674	2.51553	1.91818	2.0935±0.3672
A2A8Z1	Osbpl9	0.0529242	0.272453	-0.062163	0.0877±0.1700	1.41471	1.00721	1.26947	1.2305±0.2065	0.738657	0.621494	0.857392	0.7392±0.1179
A2AAJ9	Obscn	2.53343	2.35597	2.54382	2.4777±0.1056	4.99872	5.07632	5.0701	5.0484±0.0431	2.93847	2.56496	2.86372	2.7891±0.1976
A2AAY5	Sh3pxd2b	0.000107736	0.269806	-0.0507895	0.0730±0.1723	1.54393	0.911268	-0.212244	0.7477±0.8894	0.483557	0.597346	-1.22782	-0.0490±1.0225
A2ABU4	Myom3	4.89061	5.04508	5.01668	4.9841±0.0822	7.00601	7.02087	6.94447	6.9905±0.0405	5.92767	6.00776	5.89385	5.9431±0.0585
A2ADY9	Ddi2	6.12659	6.02496	6.11443	6.0887±0.0555	3.38133	3.93452	4.02723	3.7810±0.3492	4.9259	5.01651	5.12282	5.0217±0.0986
A2AEP0	Obp1b	2.93607	3.7861	3.76504	3.4957±0.4848	5.89222	6.15193	5.9357	5.9933±0.1391	7.37474	7.45078	7.52615	7.4506±0.0757
A2AGA4	Rhbdl2		0.996274		0.9963
A2AGT5	Ckap5	1.12688	1.21357	1.36178	1.2341±0.1188	1.08001	1.31694	0.766181	1.0544±0.2763	-1.33469	-0.445615	-0.0190417	-0.5998±0.6712
A2AH22	Ambra1	0.225927	0.227159	0.159614	0.2042±0.0386	0.0851458	0.110132	0.162155	0.1191±0.0393	-0.155987	0.225411	0.0965318	0.0553±0.1940
A2AJ76	Hmcn2	1.90898	1.84299	1.63664	1.7962±0.1421	1.16909	1.40401	1.2043	1.2591±0.1267	1.28471	1.03627	1.22192	1.1810±0.1292
A2AJI0	Map7d1	1.31346	0.220151	1.26824	0.9339±0.6186	1.08013	-0.586197	1.27344	0.5891±1.0224	-0.613224	-0.428339	0.720959	-0.1069±0.7229
A2AMM0	Cavin4	4.7042	4.19977	5.11999	4.6747±0.4608	8.16619	8.24146	8.11192	8.1732±0.0651	6.99561	6.79253	7.00526	6.9311±0.1201
A2AN08	Ubr4	-0.834917	-0.915718	-0.654055	-0.8016±0.1340	-0.865001	-0.456317	-0.991605	-0.7710±0.2798	-2.4364	-2.87994	-2.85468	-2.7237±0.2491
A2AP18	Plch2		-1.0317	-1.29984	-1.1658±0.1896
A2APV2;Q6ZPF4	Fmnl2	-1.80724	-1.20601		-1.5066±0.4251	0.970533	0.547426	0.31138	0.6098±0.3340	-2.89085	-1.42034		-2.1556±1.0398
A2AQP0	Myh7b	-1.25291	-1.844	-2.19307	-1.7633±0.4752	2.09341	1.8974	1.98929	1.9934±0.0981	-0.275285	-3.00171	-0.219511	-1.1655±1.5904
A2ASQ1	Agrn	-0.792602	-2.29238	-2.07963	-1.7215±0.8115	-3.04469	-3.0925	-2.92589	-3.0210±0.0858	-0.681961	-0.510929	-0.802559	-0.6651±0.1465
A2ASS6	Ttn	6.57249	6.5425	6.57844	6.5645±0.0193	8.75659	8.77872	8.77199	8.7691±0.0113	6.43724	6.41594	6.43817	6.4305±0.0126
A2AUC9	Klhl41	5.52989	5.2561	5.19785	5.3279±0.1773	7.84529	7.91718	7.67365	7.8120±0.1251	6.66488	6.81455	7.06786	6.8491±0.2037
A2AWA9	Rabgap1	-0.0480402	2.87079	0.352847	1.0585±1.5822			-0.79037	-0.7904	2.29671	-1.34388	-2.25849	-0.4352±2.4097
A2AWP8	Arhgef10l	0.136835	0.259356	-0.092595	0.1012±0.1787		-0.874873	0.330652	-0.2721±0.8524	-1.57515	-1.06629	-0.297347	-0.9796±0.6433
A2BDX3	Mocs3	3.49214	1.3615	1.53706	2.1302±1.1827	-0.500061	0.417628	0.605771	0.1744±0.5917	1.7552	-0.716835	-0.95479	0.0279±1.5006
A3KMP2	Ttc38	0.146772	-0.723469	0.702367	0.0419±0.7187	-1.13729	-1.90158	-0.950215	-1.3297±0.5040	-0.369043	-1.44307	-1.03131	-0.9478±0.5419
A6BLY7	Krt28	7.60165	7.90852	7.52626	7.6788±0.2025	1.96567	1.51767	2.15362	1.8790±0.3267	2.85547	2.94511	3.26474	3.0218±0.2151
A6H584	Col6a5	2.4664	2.32039	2.25005	2.3456±0.1104	3.14317	2.96298	3.03067	3.0456±0.0910	3.52723	3.81634	3.81372	3.7191±0.1662
A6H5X4	Phf11	0.791218	0.982725		0.8870±0.1354	1.33024	1.47436	1.07255	1.2924±0.2036
A6H5Y3	Mtr	2.93828	3.00048	2.89004	2.9429±0.0554	5.60803	4.62762	4.63963	4.9584±0.5626	2.21904	1.92688	2.18573	2.1106±0.1599
A6H5Z3	Exoc6b		-1.17911	-1.67147	-1.4253±0.3482	-1.49022	-1.20674	-1.32365	-1.3402±0.1425	-2.05441	-2.09711	-1.97249	-2.0413±0.0633
A6H6E2	Mmrn2					-0.952265	-0.315642	-1.6509	-0.9729±0.6679
A6H8H2	Dennd4c	0.141607	-0.0213646	0.170087	0.0968±0.1033	-1.40658	-0.916871	-0.772375	-1.0319±0.3324	-3.6367	-1.72441	-1.88408	-2.4151±1.0610
A6X935	Itih4	6.45392	6.46874	6.44715	6.4566±0.0110	7.07314	7.19596	6.93812	7.0691±0.1290	8.29097	8.31803	8.34041	8.3165±0.0248
A7RDN6	Rnls	-0.0563018		0.326795	0.1352±0.2709	0.468977	1.07867	1.56	1.0359±0.5468	0.174968	0.506939	0.579891	0.4206±0.2158
B1AXP6	Tomm5	4.97775	4.88152	4.9643	4.9412±0.0521	4.68373	5.01763	4.66046	4.7873±0.1998	5.32998	5.3768	5.1272	5.2780±0.1327
B1AZI6	Thoc2	0.889362	0.293321	0.671362	0.6180±0.3016	-0.0394808	0.247843	0.27376	0.1607±0.1739	-1.52044	-1.32855	-1.31653	-1.3885±0.1144
B1AZP2	Dlgap4	0.717663	1.55019	0.446229	0.9047±0.5753	-0.162793		0.378213	0.1077±0.3825	-0.178067		0.0232226	-0.0774±0.1423
B2RQC6	Cad	3.17242	3.12108	3.04526	3.1129±0.0640	2.41602	2.51132	2.02323	2.3169±0.2587	0.785563	1.21925	1.40807	1.1376±0.3192
B2RSH2	Gnai1	1.8968	2.45527	1.77552	2.0425±0.3626	1.54657	1.34736	1.07791	1.3239±0.2352			1.72374	1.7237
B2RXR6	Ankrd44	1.25255	1.58936	1.28664	1.3762±0.1854			-1.25079	-1.2508	-1.49069			-1.4907
B2RXS4	Plxnb2	3.12922	3.0472	3.1227	3.0997±0.0456	2.19514	1.83573	2.26192	2.0976±0.2292	2.8421	2.55055	2.79576	2.7295±0.1567
B2RY56	Rbm25	3.7393	3.80828	3.61245	3.7200±0.0993	2.74533	2.93813	2.12854	2.6040±0.4229	1.79255	2.1959	2.6274	2.2053±0.4175
B9EJ86	Osbpl8	0.97724	1.11721	1.00837	1.0343±0.0735	3.20163	3.72796	3.70595	3.5452±0.2977	0.728747	0.953141	0.6749	0.7856±0.1476
C0HKD9;C0HKD8	Mfap1b	3.87356	4.0674	3.92095	3.9540±0.1011	0.951641	2.32441		1.6380±0.9707	2.02279	0.684578	2.34208	1.6831±0.8794
C0HKG6;C0HKG5	Rnaset2b	3.41488	3.90442	3.46255	3.5940±0.2699	2.01392	2.43988	2.21873	2.2242±0.2130	2.53576	2.61502	2.86743	2.6727±0.1732
Q61414	Krt15	10.6014	10.6455	10.6186	10.6218±0.0222	9.4985	9.51727	9.58201	9.5326±0.0438	8.6259	8.70428	8.68824	8.6728±0.0414
Q61765;Q61897	Krt31	3.86218	3.80796	3.3548	3.6750±0.2786
Q9R098	Hgfac	0.538265	1.44539	1.37056	1.1181±0.5035	1.1568	1.59066	1.01327	1.2536±0.3006	2.79761	2.52619	2.65799	2.6606±0.1357
P02535	Krt10	13.6966	13.6901	13.6883	13.6917±0.0043	13.0669	13.074	12.9223	13.0211±0.0856	12.8281	12.7586	12.7436	12.7767±0.0451
P50446	Krt6a	11.1732	11.1876	11.211	11.1906±0.0191	10.4832	10.4216	10.4977	10.4675±0.0404	10.0859	10.2196	10.1306	10.1454±0.0681
Q0VBK2	Krt80	4.94077	5.37048	5.28474	5.1987±0.2274	3.46528	3.82849	4.03922	3.7777±0.2903	3.24457	2.82019	2.58697	2.8839±0.3334
Q3TTY5	Krt2	1.28795	1.12953	1.25012	1.2225±0.0827	1.16866	1.55093	1.42545	1.3817±0.1949	2.9085	1.71898	2.31918	2.3156±0.5948
Q497I4	Krt35	3.39535	2.1325	2.90206	2.8100±0.6364
Q6IFZ6	Krt77	10.0414	10.0947	10.1068	10.0810±0.0348	8.40367	8.38918	8.33993	8.3776±0.0334	10.2114	10.2069	10.2137	10.2106±0.0035
Q6IME9	Krt72	6.09287	5.98029	6.0848	6.0527±0.0628	-0.459518	-0.169269	-2.19628	-0.9417±1.0962	1.04461			1.0446
Q6NXH9	Krt73	7.47812	7.39646	7.43849	7.4377±0.0408	0.345788	0.155842	0.413948	0.3052±0.1338	3.16555	1.78505	0.715384	1.8887±1.2284
Q8BGZ7	Krt75	7.17209	6.93699	7.02986	7.0463±0.1184					0.952122			0.9521
Q8VED5	Krt79	12.0253	12.1109	12.0514	12.0625±0.0438	10.0933	10.0857	10.0996	10.0929±0.0070	10.2156	10.1204	10.148	10.1613±0.0490
Q922U2	Krt5	13.673	13.5583	13.6589	13.6301±0.0625	12.8202	12.785	12.7922	12.7991±0.0186	12.4149	12.4414	12.3929	12.4164±0.0243
Q99PS0	Krt23	2.49385	3.08771	3.26658	2.9494±0.4045	-1.89754		-1.78054	-1.8390±0.0827	-0.279652	1.24343	-0.221155	0.2475±0.8630
Q9D646	Krt34	7.10331	6.77213	6.90591	6.9271±0.1666
Q9DCV7	Krt7						-1.63453	-1.5491	-1.5918±0.0604		-2.543		-2.543
Q9QWL7	Krt17	12.1485	12.08	12.145	12.1245±0.0386	9.65616	9.65261	9.61535	9.6414±0.0226	9.75412	9.87449	10.054	9.8942±0.1509
Q9R0H5	Krt71	10.4356	10.3424	10.4511	10.4097±0.0588						-0.333608		-0.3336
Q9Z2K1	Krt16	10.4504	10.3318	10.3651	10.3824±0.0611	9.98658	10.0396	9.92318	9.9831±0.0583	9.25705	9.22222	9.30203	9.2604±0.0400
D0QMC3	Mndal	1.67533	0.732239	0.386497	0.9314±0.6671	1.16341	0.419155	0.226715	0.6031±0.4947
D3YXK2	Safb	4.03315	3.72163	3.7563	3.8370±0.1707	2.77978	3.26233	3.33531	3.1258±0.3019	-1.09479	-0.433398	-0.824566	-0.7843±0.3325
D3YYU8	Obsl1					-1.12481	-0.377699	-0.596792	-0.6998±0.3841
D3YZP9	Ccdc6	3.03612	2.69353	3.16605	2.9652±0.2441	2.38363	1.6658	2.46541	2.1716±0.4399	2.50269	1.82728	2.46515	2.2650±0.3796
D3Z4I3;Q62176	Rbm24							2.93197	2.932		2.24788		2.2479
D3Z6Q9	Bin2	2.71145	2.81279	2.25163	2.5920±0.2991	1.35351	0.920178	1.2408	1.1715±0.2248	0.415179	0.592299	0.148426	0.3853±0.2234
D3Z7P3	Gls	3.39503	3.41301	3.4364	3.4148±0.0207	3.1587	3.26271	2.6944	3.0386±0.3026	3.39514	3.39302	3.43034	3.4062±0.0210
D3Z7Q2	Smim20					3.76532	4.16114		3.9632±0.2799		3.74155	3.13135	3.4365±0.4315
E9PV24	Fga	9.03953	9.05102	9.09435	9.0616±0.0289	10.0307	9.96371	10.0488	10.0144±0.0448	11.9474	12.0706	11.9846	12.0009±0.0632
E9PVA8	Gcn1	0.481355	0.594493	0.766046	0.6140±0.1433	0.640071	1.10715	0.998599	0.9153±0.2444	-1.02618	-1.04731	-1.16057	-1.0780±0.0723
E9PZQ0	Ryr1	2.67643	2.88528	3.05761	2.8731±0.1909	6.3615	6.31146	6.3627	6.3452±0.0292	2.09265	2.30707	2.3997	2.2665±0.1575
E9Q137	Tex264	2.38565	2.25109	1.74302	2.1266±0.3389		2.23785	1.90313	2.0705±0.2367		1.32703		1.327
E9Q1P8	Irf2bp2	3.48237	3.4089	3.00543	3.2989±0.2568	1.93316	1.97635	1.79222	1.9006±0.0963	0.103985	0.249558		0.1768±0.1029
E9Q394	Akap13	2.2381	2.38855	2.36045	2.3290±0.0800	0.730537	1.42612	1.46032	1.2057±0.4118	2.66551	2.46748	3.36623	2.8331±0.4722
E9Q3E1	Aldh3b2	7.04271	6.96054	6.93166	6.9783±0.0576	5.67939	5.55544	5.6229	5.6192±0.0621	5.76266	5.49688	5.87434	5.7113±0.1939
E9Q3L2	Pi4ka	-2.27457	-2.02909	-1.76082	-2.0215±0.2570	-4.44208	-4.88966	-2.37216	-3.9013±1.3430	-4.8952		-5.46465	-5.1799±0.4027
E9Q414	Apob					-3.0672		-3.73415	-3.4007±0.4716	-1.62775	-1.57419	-1.48438	-1.5621±0.0724
E9Q4N7	Arid1b	-1.73808	-0.358546	-0.810743	-0.9691±0.7033
E9Q4Z2	Acacb	2.6223	2.60833	2.36295	2.5312±0.1459	2.60625	2.57708	2.59226	2.5919±0.0146	-0.842877	-0.114796	-0.633705	-0.5305±0.3749
E9Q555	Rnf213	-4.29923	-4.86193	-5.14968	-4.7703±0.4326	-7.31112			-7.3111	-6.87556	-5.73832		-6.3069±0.8042
E9Q557	Dsp	9.33182	9.36579	9.2831	9.3269±0.0416	8.19496	8.259	8.27167	8.2419±0.0411	6.2729	6.13745	6.22571	6.2120±0.0688
E9Q5C9	Nolc1	4.02248	4.02826	4.01491	4.0219±0.0067	1.85704	2.27131	1.60919	1.9125±0.3345	1.84567	1.80102	2.79126	2.1460±0.5593
E9Q634	Myo1e	1.65	1.92946	1.59178	1.7237±0.1805	-0.272784	0.740266	0.875424	0.4476±0.6276	-1.5081	-0.560568	0.739809	-0.4430±1.1286
E9Q735	Ube4a	0.391976	0.206179	-1.09677	-0.1662±0.8112	0.212486	0.290384	0.526844	0.3432±0.1637	-1.66048	-1.19205	-1.99025	-1.6143±0.4011
E9Q7G0	Numa1	4.51719	4.52309	4.69255	4.5776±0.0996	5.4131	4.44961	5.37408	5.0789±0.5454	3.04371	3.39889	3.11496	3.1859±0.1879
E9Q9K5	Trdn	1.26134	3.06345	1.76679	2.0305±0.9296	5.75902	6.19387	6.23258	6.0618±0.2629	1.97088		1.97798	1.9744±0.0050
E9QA62	Lmod3	0.349274	-0.348878	-0.307253	-0.1023±0.3916	4.31482	4.5293	4.47038	4.4382±0.1108	2.73733	3.23916	2.56111	2.8459±0.3518
E9QAT4	Sec16a	2.49335	2.57429	1.98951	2.3524±0.3168	-0.0490287	0.495103	-1.41492	-0.3229±0.9840	-3.34055	-3.64264	-3.31552	-3.4329±0.1821
F6ZDS4	Tpr	5.14454	5.0179	5.06391	5.0755±0.0641	4.01839	3.8465	4.02487	3.9633±0.1012	2.96715	3.47788	3.44413	3.2964±0.2856
F8VPU2	Farp1	0.232964	0.66928	0.065973	0.3227±0.3115			-0.704389	-0.7044
G3X9C2	Nccrp1	7.47084	7.52084	7.46268	7.4848±0.0315	6.75099	6.99046	6.9964	6.9126±0.1400	7.37481	7.41493	7.48395	7.4246±0.0552
G5E829	Atp2b1	4.23074	4.31733	4.32306	4.2904±0.0517	3.73642	3.88938	3.70609	3.7773±0.0982	1.83144	1.17072	2.07526	1.6925±0.4680
G5E870	Trip12	-1.93345	-1.87479	-1.9006	-1.9029±0.0294	-1.29284	-1.21675	-1.24615	-1.2519±0.0384	-1.79104	-2.99331	-1.77949	-2.1879±0.6975
G5E897	Poglut3	3.43806	3.49945	3.14814	3.3619±0.1876	3.04993	3.04651	3.27151	3.1226±0.1289	2.94914	2.91312	2.35133	2.7379±0.3352
G5E8K5	Ank3	1.19511	1.2411	1.16376	1.2000±0.0389	3.00296	3.1337	3.06047	3.0657±0.0655	1.03729	0.94074	0.559453	0.8458±0.2527
O08528	Hk2	6.07956	5.99038	5.91207	5.9940±0.0838	6.75375	6.77585	6.81502	6.7815±0.0310	5.9409	5.93327	6.04849	5.9742±0.0644
O08529	Capn2	6.26734	6.30331	6.3167	6.2958±0.0255	5.87124	5.98853	5.89702	5.9189±0.0616	5.98016	5.90387	5.9855	5.9565±0.0457
O08532	Cacna2d1	3.274	2.6892	2.6572	2.8735±0.3472	5.39856	5.43988	5.33862	5.3924±0.0509	3.46077	3.27903	3.03917	3.2597±0.2115
O08539	Bin1	7.05351	7.00223	7.00795	7.0212±0.0281	8.51289	8.05804	8.37064	8.3139±0.2327	7.83386	7.80258	7.91247	7.8496±0.0566
O08547	Sec22b	6.86669	6.80789	6.90032	6.8583±0.0468	6.65922	7.10373	6.7466	6.8365±0.2355	5.89826	5.99668	5.84294	5.9126±0.0779
O08553	Dpysl2	8.95768	9.01724	8.99949	8.9915±0.0306	8.40065	8.51064	8.64143	8.5176±0.1205	8.53374	8.61233	8.51351	8.5532±0.0522
O08573	Lgals9	1.88521	0.590516	1.53685	1.3375±0.6700	2.58396	2.16235	2.67072	2.4723±0.2719	3.70332	0.479494	2.54417	2.2423±1.6330
O08579	Emd	5.89274	5.98296	6.00382	5.9598±0.0590	5.80121	5.37291	5.85716	5.6771±0.2649	4.55762	4.47853	4.22118	4.4191±0.1759
O08582	Gtpbp1	3.52487	3.56442	3.52871	3.5393±0.0218	2.56843	2.43401	1.98559	2.3293±0.3052	1.57191	2.17444	2.23101	1.9925±0.3653
O08583;Q9JJW6	Alyref	7.48697	6.54922	7.39255	7.1429±0.5163	5.88697	5.64466	5.23624	5.5893±0.3289	6.10055	5.92103	5.80117	5.9409±0.1507
O08585	Clta	8.18543	8.94607	8.28815	8.4732±0.4127	7.56361	7.66979	7.61094	7.6148±0.0532	7.91331	7.80234	8.00712	7.9076±0.1025
O08599	Stxbp1	0.537682	-0.409224	1.52468	0.5510±0.9670	0.827534	1.44072	2.16356	1.4773±0.6688	0.631415	1.36655	0.616741	0.8716±0.4287
O08600	Endog	3.67125	3.23701	2.78163	3.2300±0.4449	3.87888	3.41798	3.21733	3.5047±0.3392	3.21625	3.30719	3.12557	3.2163±0.0908
O08638	Myh11	6.88994	6.74292	6.79645	6.8098±0.0744	6.39973	6.36145	6.37087	6.3773±0.0199	4.90886	4.93512	5.12083	4.9883±0.1156
O08663	Metap2	5.69083	5.71422	5.8139	5.7396±0.0654	5.14075	4.94468	5.00828	5.0312±0.1000	5.15083	5.31007	5.11185	5.1909±0.1050
O08664	Bcl7c	4.32511	4.85349	4.58758	4.5887±0.2642		2.49395	2.175	2.3345±0.2255	2.70852	2.42617	2.55772	2.5641±0.1413
O08674;P31266	Rbpjl	0.155475	0.655256		0.4054±0.3534					-0.0857351			-0.0857
O08677	Kng1	8.11479	8.05277	8.11354	8.0937±0.0355	9.1588	9.14991	9.20358	9.1708±0.0288	9.89923	10.1216	10.0299	10.0169±0.1117
O08692	Ngp	7.07013	6.84833	6.80836	6.9089±0.1410	7.48714	7.1753	7.27494	7.3125±0.1593	7.92885	7.78126	7.77853	7.8295±0.0860
O08709	Prdx6	10.3206	10.2215	10.3451	10.2957±0.0654	9.78027	9.69204	9.81295	9.7618±0.0625	9.9878	9.92716	9.92689	9.9473±0.0351
O08734	Bak1	1.66594	2.09521	1.92363	1.8949±0.2161	2.15953	1.99594	1.80367	1.9864±0.1781	1.12994	1.2514	1.33116	1.2375±0.1013
O08738	Casp6	1.55617		1.62623	1.5912±0.0495	0.246015			0.246	1.32164	1.68314	1.73424	1.5797±0.2249
O08739	Ampd3		-0.396848		-0.3968	0.386429			0.3864			-0.53961	-0.5396
O08740	Polr2j	2.61466	2.46637	2.46085	2.5140±0.0873		0.195804	0.388281	0.2920±0.1361	1.3248	1.52075		1.4228±0.1386
O08746	Matn2	-1.12255	0.434043	0.0154713	-0.2243±0.8055	2.41079	2.39733	1.89598	2.2347±0.2934	1.45187	-0.23898	1.61885	0.9439±1.0278
O08749	Dld	8.23135	7.9791	8.05098	8.0871±0.1300	8.08406	8.12685	8.25709	8.1560±0.0901	8.1291	8.14772	8.02557	8.1008±0.0658
O08756	Hsd17b10	6.91577	6.81253	7.04525	6.9245±0.1166	6.48439	6.43219	6.65589	6.5242±0.1170	6.90419	6.93695	6.95919	6.9334±0.0277
O08759	Ube3a	0.877661	1.07242	1.06912	1.0064±0.1115	1.05844	-0.419882	0.970771	0.5364±0.8294	0.491392	0.218083	1.29918	0.6696±0.5621
O08784	Tcof1	4.21367	4.23296	4.33339	4.2600±0.0643	3.29892	3.05499	3.00179	3.1186±0.1584	1.80984	2.02155	2.12422	1.9852±0.1603
O08788	Dctn1	5.95829	5.93567	5.90752	5.9338±0.0254	5.07007	5.07612	5.10519	5.0838±0.0188	4.77045	4.82394	4.66998	4.7548±0.0782
O08789	Mnt	0.103928	-0.15901	0.171373	0.0388±0.1746	-0.480234	-1.15797		-0.8191±0.4792
O08795	Prkcsh	6.93136	7.40201	7.2314	7.1883±0.2383	6.40669	6.02632	6.15767	6.1969±0.1932	6.20031	5.98979	5.79058	5.9936±0.2049
O08796	Eef2k	1.51122	1.74976	1.73391	1.6650±0.1334	-1.45831	-1.70727	-0.930577	-1.3654±0.3966	0.987165	0.458216	-0.533725	0.3039±0.7721
O08800	Serpinb8	5.49209	5.36764	5.41271	5.4241±0.0630	4.26406	4.12089	3.54692	3.9773±0.3795	4.95738	5.15048	4.94736	5.0184±0.1145
O08807	Prdx4	8.0242	8.08171	8.06746	8.0578±0.0300	7.57428	7.58097	7.4528	7.5360±0.0721	7.78832	7.73688	7.92771	7.8176±0.0987
O08808	Diaph1	2.92398	3.17811	3.05639	3.0528±0.1271	4.1015	4.13763	4.26872	4.1693±0.0880	2.89372	2.92419	3.08894	2.9689±0.1050
O08810	Eftud2	5.13169	5.21556	5.13704	5.1614±0.0470	4.24667	4.34438	4.26829	4.2864±0.0513	4.48381	4.08111	4.23145	4.2655±0.2035
O08848	RO60	-0.513312	-0.0673683	-0.182883	-0.2545±0.2314	-0.68631	-0.448022	0.0240701	-0.3701±0.3615	-0.981186	-0.744238	-0.517814	-0.7477±0.2317
O08908	Pik3r2	-0.268895	-0.25199	-0.473344	-0.3314±0.1232		-1.86576		-1.8658	-1.91722	-1.84332	-1.92089	-1.8938±0.0438
O08911	Mapk12	1.70402	2.14167	2.70164	2.1824±0.5001	5.22081	4.82105	9.56759	6.5365±2.6326	3.2318	4.23837	4.19869	3.8896±0.5700
O08914	Faah	1.1506	1.25481	1.09503	1.1668±0.0811		-0.207159	0.0626422	-0.0723±0.1908
O08915	Aip	5.56744	5.6965	5.61724	5.6271±0.0651	4.1554	5.11017	5.02105	4.7622±0.5274	4.46831	4.37396	4.22593	4.3561±0.1222
O08917	Flot1	2.47913	2.18718	2.29138	2.3192±0.1480	4.17499	4.26474	3.83707	4.0923±0.2255	1.2097	1.41185	1.4117	1.3444±0.1167
O08970	Tuft1	4.18633	3.95231	4.05494	4.0645±0.1173	2.05925	1.71503	2.42633	2.0669±0.3557	3.09921	3.06629	3.44753	3.2043±0.2112
O08992	Sdcbp	4.85477	4.89661	4.07849	4.6100±0.4607	4.4818	4.22111	4.16774	4.2902±0.1680	4.2992	4.46901	4.68498	4.4844±0.1934
O08997	Atox1	10.7828	10.7201	10.8009	10.7679±0.0424	9.53623	9.43926	9.54417	9.5066±0.0584	10.4751	9.78202	10.4294	10.2288±0.3876
O08999	Ltbp2							-0.710861	-0.7109
O09005	Degs1	1.88953	2.63456	2.66517	2.3964±0.4392	2.22965	2.24698	1.73899	2.0719±0.2884			1.97566	1.9757
O09012	Pex5	1.68961	1.85362	1.98897	1.8441±0.1499	-0.031848	0.643361	-0.258974	0.1175±0.4693	-0.607633	0.315913	-0.513779	-0.2685±0.5083
O09044	Snap23	5.61825	5.84263	5.68592	5.7156±0.1151	3.807	4.62156	3.75576	4.0614±0.4858	3.15458	2.5303	4.10399	3.2630±0.7924
O09061	Psmb1	8.04718	8.14563	8.22363	8.1388±0.0884	7.36358	7.32795	7.65049	7.4473±0.1768	8.41019	8.22035	8.5548	8.3951±0.1677
O09106	Hdac1	6.04429	6.17863	5.85828	6.0271±0.1609	4.87896	4.95354	5.04438	4.9590±0.0828	4.69002	4.53778	4.78157	4.6698±0.1232
O09110	Map2k3	2.09107	2.15407	2.26919	2.1714±0.0903	3.26598	2.64478	2.62187	2.8442±0.3654	2.93593	2.47019	2.85424	2.7535±0.2487
O09111	Ndufb11	5.57528	5.90101	5.82008	5.7655±0.1696	6.68915	6.61097	6.65712	6.6524±0.0393	5.86074	6.04497	5.63615	5.8473±0.2047
O09131	Gsto1	7.682	7.73344	7.77712	7.7309±0.0476	6.74213	6.81769	6.68067	6.7468±0.0686	8.39529	8.2936	8.38667	8.3585±0.0564
O09159	Man2b1	3.9892	4.2071	3.99997	4.0654±0.1228	3.49154	3.53751	3.04958	3.3595±0.2694	4.82795	4.96442	4.74123	4.8445±0.1125
O09161	Casq2	4.57058	4.18524	3.79359	4.1831±0.3885	7.57115	7.72792	7.78843	7.6958±0.1121	7.23275	7.23013	7.25822	7.2404±0.0155
O09164	Sod3	6.07295	6.26461	6.27376	6.2038±0.1134	7.09764	7.07352	7.14448	7.1052±0.0361	7.59479	7.64522	7.63082	7.6236±0.0260
O09165	Casq1	8.03874	8.18153	7.7037	7.9747±0.2453	8.53886	8.78227	8.54367	8.6216±0.1392	7.16551	7.11454	6.71297	6.9977±0.2479
O09167	Rpl21	6.91983	7.29323	7.09836	7.1038±0.1868	6.66899	6.77727	7.00246	6.8162±0.1701	7.08889	7.18111	6.98707	7.0857±0.0971
O09172	Gclm	5.3279	4.99573	5.20265	5.1754±0.1678	4.09416	4.4915	4.42575	4.3371±0.2130	3.79199	3.83049	4.3743	3.9989±0.3257
O09174	Amacr	1.28811	2.67601	1.31359	1.7592±0.7941	1.109	0.620935	1.3173	1.0157±0.3574	1.1235	0.119738	-0.136004	0.3691±0.6657
O35075	Vps26c	3.18204	3.33001	3.22303	3.2450±0.0764	4.88573	4.64629	4.22804	4.5867±0.3329	3.42184	3.35148	3.41879	3.3974±0.0398
O35083	Agpat1	1.10235	1.21183		1.1571±0.0774
O35114	Scarb2	4.14256	4.03272	3.64101	3.9388±0.2636	3.93787	3.85892	4.01565	3.9375±0.0784	3.24014	1.2755	3.46791	2.6612±1.2054
O35127	Grcc10	2.86012	3.37105	2.72259	2.9846±0.3417	1.69532	3.16429	4.39005	3.0832±1.3492	4.53324	4.08536	4.13674	4.2518±0.2451
O35129	Phb2	7.26588	7.40958	7.5055	7.3936±0.1206	7.53861	7.53478	7.55589	7.5431±0.0112	6.35709	6.29069	6.03197	6.2266±0.1718
O35143	Atp5if1	8.47418	8.49361	8.4633	8.4770±0.0154	7.00636	7.00208	7.13903	7.0492±0.0779	7.97296	7.72528	7.69648	7.7982±0.1520
O35166	Gosr2	3.72236	3.89883	3.92656	3.8493±0.1108
O35206	Col15a1	3.45129	3.3242	3.2167	3.3307±0.1174	3.10055	2.88052	3.21587	3.0656±0.1704	2.90307	2.5468	2.63622	2.6954±0.1854
O35215	Ddt	8.75912	8.78984	8.74567	8.7649±0.0226	8.38179	8.32922	8.36171	8.3576±0.0265	8.73913	8.75608	8.92858	8.8079±0.1048
O35218	Cpsf2	-1.31146	0.308471	0.215905	-0.2624±0.9097	-2.61782		-1.76921	-2.1935±0.6001	-0.660797	-0.721017	-1.29538	-0.8924±0.3503
O35226	Psmd4	4.48625	5.41766	5.42686	5.1103±0.5404	3.31794	4.07913	4.70014	4.0324±0.6923	3.12868	3.30573	3.86675	3.4337±0.3853
O35250	Exoc7	1.07621	1.60027	0.883135	1.1865±0.3711	-3.32585	-3.06838	-0.027932	-2.1407±1.8343		-1.92945	0.0217178	-0.9539±1.3797
O35286	Dhx15	5.61226	5.69542	5.49798	5.6019±0.0991	4.85124	4.7798	4.96619	4.8657±0.0940	3.81008	4.15988	3.94551	3.9718±0.1764
O35292	Rnase2b	6.40067	6.15798	6.47797	6.3455±0.1670	5.55778	5.58388	5.53442	5.5587±0.0247	5.41416	5.47899	5.75945	5.5509±0.1835
O35295	Purb	7.53084	7.62533	7.44371	7.5333±0.0908	6.4735	6.40311	6.32232	6.3996±0.0757	6.79615	7.08593	6.9168	6.9330±0.1456
O35309	Nmi	4.04874	3.9477	4.02261	4.0064±0.0524	2.626	2.29548	2.728	2.5498±0.2261	2.24706	1.23947	2.43546	1.9740±0.6431
O35326	Srsf5	7.15339	6.73457	6.76721	6.8851±0.2330	4.8852	4.92957	4.73292	4.8492±0.1031	4.266	4.96264	4.0825	4.4370±0.4643
O35343	Kpna4	3.63613	3.18681	3.23036	3.3511±0.2478	2.54588	3.12237	3.48694	3.0517±0.4745	2.84219	3.64335	3.59298	3.3595±0.4487
O35344	Kpna3	5.53697	5.279	5.4628	5.4263±0.1328	5.60816	5.60402	5.65542	5.6225±0.0286	5.50722	5.01296	5.37172	5.2973±0.2554
O35345	Kpna6	1.15722	1.01708	1.59437	1.2562±0.3011							0.0376129	0.0376
O35350	Capn1	6.61819	6.67554	6.721	6.6716±0.0515	6.32505	6.24565	6.32313	6.2979±0.0453	6.73448	6.78218	6.56987	6.6955±0.1114
O35367	Kera					2.86098	2.1035	2.62254	2.5290±0.3873	0.781205	0.748735	0.743115	0.7577±0.0206
O35381	Anp32a	8.3135	8.47281	8.16886	8.3184±0.1520	7.20397	7.29328	7.15111	7.2161±0.0719	6.62158	6.60197	6.61387	6.6125±0.0099
O35382	Exoc4	-0.263458			-0.2635	-0.564291	-0.630211	-0.773588	-0.6560±0.1070		-1.23259	-0.971984	-1.1023±0.1843
O35400	Sult2b1	4.82882	4.68748	4.60494	4.7071±0.1132	3.97889	3.91285	3.29623	3.7293±0.3765	4.76685	4.51727	4.46783	4.5840±0.1603
O35405	Pld3	6.02098	6.14085	6.24606	6.1360±0.1126	4.8465	5.02455	5.04352	4.9715±0.1087	6.4771	6.26501	6.25787	6.3333±0.1246
O35459	Ech1	6.65477	6.08959	6.29774	6.3474±0.2858	5.41676	5.173	4.87962	5.1565±0.2690	5.51924	5.50771	5.02294	5.3500±0.2833
O35465	Fkbp8	3.19018	3.32487	3.20704	3.2407±0.0734	1.72594	2.97326	2.31555	2.3383±0.6240	1.7585	2.56711	0.406146	1.5773±1.0918
O35469;P26150;P26149	Hsd3b6	3.0908	2.67074	2.19538	2.6523±0.4480	1.49845	1.31354	0.991477	1.2678±0.2566	0.0814435	-1.21439	-2.1134	-1.0821±1.1034
O35490	Bhmt					1.2513	1.17168	1.46624	1.2964±0.1524
O35551	Rabep1	-0.450802	0.202969	-0.562454	-0.2701±0.4135	1.93719	-0.499201	-0.0495631	0.4628±1.2965		-1.49683	-1.97561	-1.7362±0.3385
O35593	Psmd14	7.11318	7.08403	7.20533	7.1342±0.0633	6.03671	5.97733	6.09328	6.0358±0.0580	6.51899	6.38442	6.55738	6.4869±0.0908
O35598	Adam10	-0.201908	-0.602464	0.135608	-0.2229±0.3695		-0.537462	0.0881853	-0.2246±0.4424
O35609	Scamp3	3.75663	3.0453	3.82241	3.5414±0.4309	2.86134	2.99458	3.84285	3.2329±0.5324	1.33967	1.07403	0.362916	0.9255±0.5050
O35623	Bet1	2.95047		3.07966	3.0151±0.0914	3.43075	3.12808	3.30702	3.2886±0.1522
O35638	Stag2	-0.540753			-0.5408	-1.68875	-1.27141		-1.4801±0.2951
O35639	Anxa3	7.35598	7.38132	7.58795	7.4417±0.1272	7.3398	7.27056	7.2884	7.2996±0.0359	7.7446	7.6746	7.70904	7.7094±0.0350
O35640	Anxa8	10.2354	10.322	10.2046	10.2540±0.0608	9.08	8.9827	9.09787	9.0535±0.0620	9.87232	9.78622	9.90167	9.8534±0.0600
O35643	Ap1b1	4.58483	4.96031	4.82848	4.7912±0.1905	4.90245	4.85181	4.71787	4.8240±0.0954	4.4976	4.45067	4.3061	4.4181±0.0998
O35658	C1qbp	6.82831	6.80217	6.95919	6.8632±0.0841	5.95859	5.93154	6.21883	6.0363±0.1586	6.32746	6.27033	6.36481	6.3209±0.0476
O35678	Mgll	7.77118	7.97865	8.02147	7.9238±0.1339	6.68412	6.91571	6.86459	6.8215±0.1217	6.11911	6.26231	5.96626	6.1159±0.1481
O35682	Myadm		3.30867		3.3087	3.71907	3.67541		3.6972±0.0309
O35683	Ndufa1	6.69918	6.82815	7.12718	6.8848±0.2196	6.84004	6.90508	7.15431	6.9665±0.1659	6.84264	7.18231	7.29518	7.1067±0.2356
O35685	Nudc	6.36909	6.47939	6.55172	6.4667±0.0920	4.9371	5.56701	5.48865	5.3309±0.3433	5.54389	5.36606	5.98485	5.6316±0.3186
O35691	Pnn	4.11122	3.96273	4.12572	4.0666±0.0902	2.395	2.52307	2.53941	2.4858±0.0791	1.61234	0.721923	1.73639	1.3569±0.5534
O35701	Matn3					2.45811	1.95058	2.62552	2.3447±0.3515
O35704	Sptlc1	0.882328	1.92462	1.46204	1.4230±0.5222	0.984672	0.892926	0.508208	0.7953±0.2528	0.741415	0.784408	1.0499	0.8586±0.1671
O35737	Hnrnph1	8.55775	8.48675	8.42197	8.4888±0.0679	7.7017	7.84233	7.87994	7.8080±0.0940	7.35055	7.37833	7.37632	7.3684±0.0155
O35744	Chil3	3.66502	3.59962	3.21468	3.4931±0.2433	4.70387	4.38195	4.88542	4.6571±0.2550	5.66605	5.76561	5.81481	5.7488±0.0758
O35841	Api5	4.79188	4.86459	4.8324	4.8296±0.0364	4.88013	4.42992	4.41686	4.5756±0.2638	4.21017	4.34473	4.29449	4.2831±0.0680
O35855	Bcat2	6.5108	6.49718	6.59184	6.5333±0.0512	5.6941	5.99851	6.02325	5.9053±0.1833	5.48563	5.43869	5.5664	5.4969±0.0646
O35857	Timm44	6.24844	4.26969	4.33782	4.9520±1.1233	3.83631	4.13213	3.65793	3.8755±0.2395	3.76466	3.55998	3.64306	3.6559±0.1029
O35864	Cops5	4.72749	5.06633	5.16336	4.9857±0.2288	4.637	4.79018	4.75482	4.7273±0.0802	5.24466	5.30862	5.34824	5.3005±0.0523
O35887	Calu	8.24297	8.28441	8.17733	8.2349±0.0540	7.6332	7.59296	7.69035	7.6388±0.0489	7.92047	7.7274	7.93901	7.8623±0.1172
O35900	Lsm2	6.67471	6.65972	5.41836	6.2509±0.7211	5.52004	5.34913	4.35099	5.0734±0.6314	6.195	6.14848	6.64322	6.3289±0.2732
O35902	Dsg3	5.74325	5.79588	5.84929	5.7961±0.0530	4.32073	4.57847	4.29288	4.3974±0.1575	3.58684	2.27951	2.92314	2.9298±0.6537
O35936	Alox8	0.95782	-1.43395	0.429049	-0.0157±1.2564	-0.788072	-0.58764	-0.310713	-0.5621±0.2397	2.3534	2.32999	1.48997	2.0578±0.4919
O35943	Fxn	2.45315	1.94227	2.07966	2.1584±0.2644	1.95715	1.94618	1.56385	1.8224±0.2240	3.78065	3.97012	3.99683	3.9159±0.1179
O35945	Aldh1a7	3.11292	3.243	3.28193	3.2126±0.0885		-0.385363	-0.447601	-0.4165±0.0440	0.0379247	0.356213	0.330136	0.2414±0.1767
O35955	Psmb10	6.58508	6.84541	6.72521	6.7186±0.1303	4.59099	4.71725	4.7101	4.6728±0.0709	6.18391	5.86417	6.01534	6.0211±0.1599
O35969	Gamt	4.19559	4.36113	4.07212	4.2096±0.1450	4.66899	4.55784	4.53439	4.5871±0.0719	4.36192	4.1934	4.20702	4.2541±0.0936
O54692	Zw10	0.846383	-0.762584	-1.23052	-0.3822±1.0894	0.101292	0.583247	0.661134	0.4486±0.3033	-1.57586	0.0189338	-2.21638	-1.2578±1.1511
O54724	Cavin1	10.0577	10.0198	10.0086	10.0287±0.0257	9.79827	9.82241	9.67373	9.7648±0.0798	8.75822	8.56657	8.77225	8.6990±0.1149
O54734	Ddost	6.94096	7.05364	7.0213	7.0053±0.0580	6.73874	6.74976	6.46501	6.6512±0.1613	6.89623	6.90377	6.96574	6.9219±0.0381
O54774	Ap3d1	1.45785	1.6016	1.91043	1.6566±0.2313	1.79974	1.56996	0.971495	1.4471±0.4276	0.391827	-1.74406	0.0135876	-0.4462±1.1398
O54781	Srpk2	0.742364	1.23941	1.02098	1.0009±0.2491	0.938018	0.377619	-0.375537	0.3134±0.6591	1.29271	1.29517	1.13347	1.2404±0.0927
O54782	Man2b2	1.83824	2.19589	1.79147	1.9419±0.2212	0.511114	0.353295	-1.39934	-0.1783±1.0604	2.58275	2.59595	2.7916	2.6568±0.1170
O54786	Dffa	2.9963	1.61115	1.6587	2.0887±0.7863		2.34984	1.72046	2.0351±0.4450	1.84298	1.79461		1.8188±0.0342
O54824	Il16	2.08295	2.10567	1.99073	2.0598±0.0609	1.2557	0.932938	1.12106	1.1032±0.1621	1.52587	1.79885	1.80327	1.7093±0.1589
O54833	Csnk2a2	3.79785	3.55711	3.59321	3.6494±0.1298	2.76956	2.91913	2.68954	2.7927±0.1165	3.62434	3.47658	3.25707	3.4527±0.1848
O54865	Gucy1b1	1.27549		1.18266	1.2291±0.0656	3.24899	2.82205	2.82301	2.9647±0.2462	1.07719	1.02958	0.964784	1.0239±0.0564
O54879	Hmgb3	3.06645	2.60695		2.8367±0.3249
O54901	Cd200	2.56252	2.096	2.24915	2.3026±0.2378	2.07605	2.17144	1.92817	2.0586±0.1226		1.19799	2.03409	1.6160±0.5912
O54916;Q80XA6	Reps1	-0.505348		-0.9457	-0.7255±0.3114
O54931	Akap2	3.26145	3.27288	2.7173	3.0839±0.3175	2.09239	1.52886	1.89964	1.8403±0.2864	1.36178	0.641584	0.238432	0.7473±0.5691
O54941	Smarce1	3.73379	4.54133	4.22266	4.1659±0.4067	1.91549	1.93317	1.93663	1.9284±0.0113	2.55629	2.34791	2.07582	2.3267±0.2409
O54946;Q9QYI8	Dnajb6	3.33928	3.36252	4.06237	3.5881±0.4109	1.06474	2.41015	2.41406	1.9630±0.7779	2.2013	2.87867	2.7871	2.6224±0.3675
O54950	Prkag1	0.796759	1.64468	0.522557	0.9880±0.5850	2.23475	2.02832	2.54063	2.2679±0.2578	2.42476	2.50295	2.44747	2.4584±0.0402
O54962	Banf1	9.0217	9.08196	8.94331	9.0157±0.0695	8.18872	8.10609	8.23808	8.1776±0.0667	8.77759	8.9083	8.85609	8.8473±0.0658
O54974	Lgals7	14.4197	14.4316	14.4347	14.4287±0.0080	12.8896	13.11	12.8342	12.9446±0.1459	14.2505	14.0595	14.0259	14.1120±0.1211
O54983	Crym	9.07695	9.35752	9.00816	9.1475±0.1851	9.02934	8.90919	8.98216	8.9736±0.0605	9.02461	8.90673	9.06303	8.9981±0.0814
O54984	Get3	5.51006	5.5482	5.86547	5.6412±0.1951	4.69769	5.19234	4.69814	4.8627±0.2855	5.51266	5.53112	5.71772	5.5872±0.1134
O54988	Slk	2.06794	2.15997	2.39928	2.2091±0.1710	1.95388	1.8287	1.33298	1.7052±0.3284	-0.141126	0.133753	-0.591194	-0.1995±0.3660
O54998	Fkbp7	4.2226	4.10136	3.7789	4.0343±0.2293	1.11134	4.23607	3.40068	2.9160±1.6178	4.1461	3.32919	3.56524	3.6802±0.4204
O55013	Trappc3	4.32477	4.30969	4.30554	4.3133±0.0101	4.00114	3.6913	4.26924	3.9872±0.2892	4.36149	4.23184	4.18272	4.2587±0.0924
O55022	Pgrmc1	7.92487	7.72927	8.0632	7.9058±0.1678	6.9616	6.96719	7.08149	7.0034±0.0677	7.36954	7.41526	7.32478	7.3699±0.0452
O55023	Impa1	7.08947	6.99421	6.98401	7.0226±0.0582	6.12768	6.28044	6.40331	6.2705±0.1381	6.99538	6.968	6.95089	6.9714±0.0224
O55026	Entpd2	3.3961	2.58011	3.27944	3.0852±0.4413	3.45031	3.18477	3.06338	3.2328±0.1979			1.96304	1.963
O55028	Bckdk		0.266222		0.2662	1.25046	1.04095	0.74576	1.0124±0.2536
O55029	Copb2	5.60855	5.60849	5.56882	5.5953±0.0229	5.14579	5.25851	5.36392	5.2561±0.1091	5.16601	5.1815	5.16522	5.1709±0.0092
O55042	Snca	3.58981	3.48085	3.48255	3.5177±0.0624	3.29292	3.68394	3.34448	3.4404±0.2124	3.69955	4.07974	4.11016	3.9632±0.2288
O55057	Pde6d	4.29638	4.24726	3.88823	4.1440±0.2228	3.32332	2.87063	3.69366	3.2959±0.4122	4.27701	2.35131	2.70003	3.1095±1.0261
P12790;O55071	Cyp2b9	1.45672		0.309811	0.8833±0.8110
O55101	Syngr2		3.37824		3.3782	4.1779	4.17037	4.06518	4.1378±0.0630		1.99818		1.9982
O55103	Prx	5.01902	5.009	4.87019	4.9661±0.0832	6.44547	6.53656	6.5965	6.5262±0.0760	5.45432	5.46638	5.38922	5.4366±0.0415
O55106	Strn	4.39787	4.71712	4.96638	4.6938±0.2850	3.09389	3.18635	2.84441	3.0416±0.1769	3.22752	3.30987	3.70207	3.4132±0.2536
O55111	Dsg2	-0.179271	0.367745	0.222721	0.1371±0.2834
O55123	Mmp10									3.35357	3.69072	3.61541	3.5532±0.1770
O55125	Nipsnap1	3.27925	3.26917	1.19828	2.5822±1.1985			2.03897	2.039
O55126	Nipsnap2	5.5082	5.75402	5.54398	5.6021±0.1328	7.02691	7.24502	7.16548	7.1458±0.1104	6.95182	6.59887	6.68261	6.7444±0.1844
O55128	Sap18	5.84124	5.66702	5.588	5.6988±0.1296	1.81827	3.30747	2.58626	2.5707±0.7447	4.92436	4.57217	5.23073	4.9091±0.3295
O55131	Septin7	7.88167	8.051	7.4013	7.7780±0.3370	7.20717	7.33105	7.12185	7.2200±0.1052	6.26094	6.66655	6.89943	6.6090±0.3231
O55135	Eif6	8.18758	8.16688	8.11312	8.1559±0.0384	6.52377	6.25496	6.576	6.4516±0.1723	7.90527	8.13443	8.33398	8.1246±0.2145
O55137	Acot1	7.55306	7.75524	7.54461	7.6176±0.1192	6.22723	5.66456	6.5058	6.1325±0.4285	8.15631	7.24501	8.14644	7.8493±0.5233
O55142	Rpl35a	6.39726	6.47379	6.29146	6.3875±0.0916	6.34335	6.31583	6.46547	6.3749±0.0796	7.90056	6.50262	6.37455	6.9259±0.8465
O55143	Atp2a2	4.94007	5.098	4.94389	4.9940±0.0901	6.27885	6.35545	6.34177	6.3254±0.0409	3.79199	3.7122	3.39758	3.6339±0.2085
O55201	Supt5h	4.14448	4.21886	4.50317	4.2888±0.1893	2.39832	2.64737	2.77611	2.6073±0.1921	2.80058	2.28804	2.43426	2.5076±0.2640
O55222	Ilk	5.44344	5.94088	6.03473	5.8064±0.3178	6.16	6.26342	6.24496	6.2228±0.0552	5.39842	5.17624	5.26979	5.2815±0.1116
O55234	Psmb5	6.16151	6.09198	6.32019	6.1912±0.1170	5.86036	5.95476	5.61024	5.8085±0.1780	6.94119	6.84812	6.89445	6.8946±0.0465
O70133	Dhx9	5.16431	5.16224	5.03856	5.1217±0.0720	5.67508	5.70965	4.74647	5.3771±0.5464	3.62903	3.89336	3.03229	3.5182±0.4411
O70145	Ncf2	1.40221	1.65221	1.67933	1.5779±0.1528	2.41747	2.4997	1.93338	2.2835±0.3060	2.0871	2.28105	1.70179	2.0233±0.2949
O70152	Dpm1	2.8992	3.36943	2.73214	3.0003±0.3304	2.55439	1.76778	1.98669	2.1030±0.4060	0.527774	0.998876	1.17572	0.9008±0.3349
O70172	Pip4k2a	3.24521	3.26666	3.27933	3.2637±0.0172	3.18236	3.09629	1.87647	2.7184±0.7304	2.36342	2.605	2.48345	2.4840±0.1208
O70194	Eif3d	6.00277	5.89415	5.98414	5.9604±0.0581	5.27194	5.45761	5.29413	5.3412±0.1014	5.19034	5.411	5.38922	5.3302±0.1216
O70200	Aif1	6.59389	6.47006	6.3979	6.4873±0.0991	5.54826	5.87834	5.25507	5.5606±0.3118	6.22262	6.14489	5.86701	6.0782±0.1870
O70209	Pdlim3	7.06828	7.11383	7.09044	7.0909±0.0228	9.77629	9.89967	9.75121	9.8091±0.0795	9.16847	9.02307	9.09434	9.0953±0.0727
O70250	Pgam2	9.25861	9.28929	8.86832	9.1387±0.2347	10.8143	10.7058	10.6984	10.7395±0.0649	10.416	10.3512	10.3129	10.3600±0.0521
O70251	Eef1b	9.40141	9.58157	9.44184	9.4749±0.0945	8.69741	8.66416	8.6857	8.6824±0.0169	9.12397	9.15078	9.01997	9.0982±0.0691
O70252	Hmox2	3.7434	3.92652	4.18625	3.9521±0.2225	3.64113	3.57547	3.95987	3.7255±0.2056	3.04364	2.58406	3.1286	2.9188±0.2930
O70274	Ptp4a2	2.44331	3.20358	2.35291	2.6666±0.4672	2.25429		2.40761	2.3309±0.1084	1.64611	1.53668		1.5914±0.0774
O70309	Itgb5	1.31132		-0.333629	0.4888±1.1632	-0.0893798	0.74493	0.490087	0.3819±0.4276	0.192543	-0.297037		-0.0522±0.3462
O70310	Nmt1	4.98032	5.04494	4.92279	4.9827±0.0611	3.67133	3.63752	3.85839	3.7224±0.1190	2.83971	3.11669	2.72701	2.8945±0.2005
O70318	Epb41l2	4.8718	5.2622	5.2512	5.1284±0.2223	4.49639	4.89043	4.68122	4.6893±0.1971	2.5645	2.69139	2.63575	2.6305±0.0636
O70325	Gpx4	4.37635	4.49078	4.38202	4.4164±0.0645	4.88647	5.07657	4.9232	4.9621±0.1008	5.10116	3.92225	4.9156	4.6463±0.6339
O70362	Gpld1	0.109229	0.623376	1.09158	0.6081±0.4914	1.95385	2.23288	2.85745	2.3481±0.4627	4.48307	4.14901	4.56538	4.3992±0.2205
O70370	Ctss	5.59996	5.94598	5.68758	5.7445±0.1799	5.44271	5.54558	5.37594	5.4547±0.0855	6.87339	6.7918	6.99884	6.8880±0.1043
O70373	Xirp1					5.55709	5.4955	5.40107	5.4846±0.0786	4.34022	4.17859	4.17786	4.2322±0.0935
O70378	Emc8	4.18372	3.87626	3.93591	3.9986±0.1630	3.00909	3.44126	3.01977	3.1567±0.2465	3.50966	3.33847	3.25603	3.3681±0.1294
O70400	Pdlim1	8.66939	8.7346	8.71244	8.7055±0.0332	8.63729	8.7654	8.84276	8.7485±0.1038	8.66621	8.1882	8.42698	8.4271±0.2390
O70404	Vamp8	5.42804	5.85411	6.13411	5.8054±0.3555	5.35811	4.62971	5.22232	5.0700±0.3873		3.37938		3.3794
O70423	Aoc3	6.45302	6.55686	6.70957	6.5732±0.1290	5.6742	5.50068	5.58459	5.5865±0.0868	3.33432	2.93223	3.37617	3.2142±0.2451
O70433	Fhl2	4.4833	4.46421	4.44013	4.4625±0.0216	4.46897	4.44873	4.57407	4.4973±0.0673	3.19796	3.5938	3.22869	3.3402±0.2202
O70435	Psma3	8.08839	8.27516	8.27888	8.2141±0.1089	7.32743	7.39236	7.43978	7.3865±0.0564	8.60125	8.45009	8.26337	8.4382±0.1692
O70439	Stx7	4.16397	4.95612	5.22836	4.7828±0.5530	4.52792	4.73296	2.33935	3.8667±1.3267	3.25654	4.36866	4.24952	3.9582±0.6106
O70451	Slc16a7	1.67915			1.6791	2.41663	2.05412	2.27236	2.2477±0.1825	3.02104	2.86018	2.70806	2.8631±0.1565
O70456	Sfn	12.2301	12.2439	12.2406	12.2382±0.0072	10.9271	10.9492	10.7843	10.8869±0.0896	11.8995	12.028	12.0424	11.9900±0.0787
O70475	Ugdh	4.10591	3.31584	3.81203	3.7446±0.3993	4.16275	3.07101	3.22026	3.4847±0.5920	3.4809	3.18457	3.06279	3.2428±0.2150
O70492	Snx3	7.20727	7.26508	7.12986	7.2007±0.0678	6.46818	6.43295	6.41125	6.4375±0.0287	6.45519	6.55158	6.4514	6.4861±0.0568
O70493	Snx12	7.5117	7.54445	7.65938	7.5718±0.0776	6.47299	6.63943	6.7803	6.6309±0.1538	7.14784	7.24942	7.1536	7.1836±0.0571
O70503	Hsd17b12	7.26778	7.10978	6.7801	7.0526±0.2488	6.63779	6.79722	6.72948	6.7215±0.0800	5.07027	4.46033	4.8176	4.7827±0.3065
O70514	Fgfbp1	3.77553	4.02334	3.52848	3.7758±0.2474	4.008	3.99225	3.85471	3.9517±0.0843	4.02271	3.58916	3.79003	3.8006±0.2170
O70548	Tcap	6.38548	4.90887	4.68656	5.3270±0.9234	7.51838	7.55164	7.67573	7.5819±0.0829	6.11656	6.96902	6.51101	6.5322±0.4266
O70571	Pdk4	1.92216	2.77955	2.21029	2.3040±0.4363	3.48721	3.44628	3.64451	3.5260±0.1047	2.68942	2.49591	2.80015	2.6618±0.1540
O70572	Smpd2		-0.29714		-0.2971		0.476455		0.4765
O70591	Pfdn2	6.84998	6.82178	6.75694	6.8096±0.0477	5.97525	6.27448	6.25738	6.1690±0.1680	6.56606	6.53368	6.5372	6.5456±0.0178
O70622	Rtn2	5.09506	5.28639	5.48595	5.2891±0.1955	7.99775	7.89878	7.98552	7.9607±0.0540	4.77345	4.97018	5.06894	4.9375±0.1504
O88207	Col5a1	6.55739	6.66922	6.59861	6.6084±0.0566	5.79399	5.74557	5.86175	5.8004±0.0584	6.59029	6.80735	6.64234	6.6800±0.1133
O88271	Cfdp1	2.79035	3.624		3.2072±0.5895	2.30601	2.16302	2.58961	2.3529±0.2171	1.971		1.69059	1.8308±0.1983
O88291	Znf326	6.05462	5.89245	6.01323	5.9868±0.0843	0.527109	5.01152	1.44206	2.3269±2.3695	3.4017	-0.135452	3.62144	2.2959±2.1085
O88322	Nid2	5.97842	5.60181	5.83038	5.8035±0.1897	5.45282	5.59386	5.6706	5.5724±0.1105	6.42059	6.51296	6.35257	6.4287±0.0805
O88342	Wdr1	8.97226	8.85399	9.02132	8.9492±0.0860	8.30691	8.38814	8.2164	8.3038±0.0859	8.77625	8.84089	8.6881	8.7684±0.0767
O88346	Tnnt1					8.83148	8.8546	8.70185	8.7960±0.0823	7.64348	7.35552	7.7071	7.5687±0.1873
O88351	Ikbkb	-1.87837	-2.10901	-0.724415	-1.5706±0.7418		-1.99819		-1.9982
O88384	Vti1b	5.54728	5.38678	5.43543	5.4565±0.0823	5.66197	5.67	5.64186	5.6579±0.0145	2.23882	7.11887	2.73727	4.0317±2.6852
O88441	Mtx2	3.26174	2.80255	2.69047	2.9183±0.3027	1.57675	0.966903	1.18122	1.2416±0.3094		1.04955	3.63655	2.3431±1.8293
O88447	Klc1	3.94659	4.01053	3.6535	3.8702±0.1904	2.96954	3.51017	3.39146	3.2904±0.2841	1.79844	2.68062	2.96424	2.4811±0.6080
Q9R092;O88451;O54909	Hsd17b6	2.03163	1.70357	-0.0994712	1.2119±1.1475	0.861003	0.95103	0.388688	0.7336±0.3021	-0.786065			-0.7861
O88456	Capns1	6.81523	6.72263	7.26803	6.9353±0.2919	6.27943	6.70994	6.7803	6.5899±0.2712	7.7422	7.55029	7.20435	7.4989±0.2726
O88487	Dync1i2	6.31461	6.26286	6.7047	6.4274±0.2415	6.26511	6.40248	6.54744	6.4050±0.1412	5.78017	6.0427	5.90302	5.9086±0.1314
O88492	Plin4	4.68798	4.67439	4.569	4.6438±0.0651	5.5955	5.6366	5.57171	5.6013±0.0328	2.71267	2.56925	2.79228	2.6914±0.1130
O88520	Shoc2	0.632702	1.53903	0.954947	1.0422±0.4594		0.843099		0.8431			-0.198312	-0.1983
O88522	Ikbkg	0.653401	1.1843		0.9188±0.3754			-0.458045	-0.458		-0.199721		-0.1997
O88531	Ppt1	6.02194	6.09	6.01207	6.0413±0.0424	5.21562	5.19315	4.60539	5.0047±0.3460	6.56063	6.62567	6.55419	6.5802±0.0395
O88532	Zfr	3.72677	3.79413	3.7124	3.7444±0.0436	5.61518	5.61839	6.79151	6.0084±0.6782	6.14855	6.15319	6.41982	6.2405±0.1553
O88543	Cops3	4.18736	4.11508	4.28449	4.1956±0.0850	4.02576	4.68972	4.51592	4.4105±0.3443	4.96106	4.82211	4.3459	4.7097±0.3226
O88544	Cops4	6.35384	6.40819	6.29924	6.3538±0.0545	5.59897	5.62922	5.40387	5.5440±0.1223	6.00078	5.8599	5.87994	5.9135±0.0762
O88545	Cops6	5.30678	5.31046	5.38834	5.3352±0.0461	4.24404	4.48712	4.9087	4.5466±0.3363	5.2544	5.37513	4.9178	5.1824±0.2370
O88569	Hnrnpa2b1	10.858	10.8359	10.7449	10.8129±0.0599	9.54509	9.51456	9.65206	9.5706±0.0722	9.95913	9.97591	9.97535	9.9701±0.0095
O88587	Comt	5.5892	5.58999	5.39943	5.5262±0.1098	4.09764	5.81939	6.21581	5.3776±1.1261	4.72083	4.70975	4.9887	4.8064±0.1580
O88630	Gosr1		1.54729	1.37757	1.4624±0.1200
O88643	Pak1	2.19457	2.4923	2.81088	2.4992±0.3082	0.851058		1.71229	1.2817±0.6090	2.2694	2.35255	1.67782	2.0999±0.3679
O88653	Lamtor3	5.86857	6.12953	6.33534	6.1111±0.2339	5.09906	5.15748	5.04898	5.1018±0.0543	5.38704	5.60001	5.7073	5.5648±0.1630
O88668	Creg1	2.61788	4.02871		3.3233±0.9976	0.822124	2.1536	1.73612	1.5706±0.6810	4.03581	4.80529	4.31918	4.3868±0.3892
O88685	Psmc3	8.09293	8.11037	7.98556	8.0630±0.0676	7.01615	6.95224	6.99492	6.9878±0.0325	7.13466	7.20542	7.19595	7.1787±0.0384
O88696	Clpp	5.39471	5.47826	5.30888	5.3939±0.0847	4.95034	4.9358	4.5192	4.8018±0.2448	4.87751	5.29439	5.14849	5.1068±0.2115
O88712	Ctbp1	5.77714	5.8654	5.92059	5.8544±0.0724	5.04875	4.95383	5.00237	5.0016±0.0475	5.32402	5.46206	5.4585	5.4149±0.0787
O88735	Map7		0.572614		0.5726	-1.60882	-0.808184	-0.0383425	-0.8184±0.7853	-1.09101	-0.235917	0.141247	-0.3952±0.6314
O88736	Hsd17b7	1.29876		1.51139	1.4051±0.1504			-0.128838	-0.1288
O88738	Birc6	-2.56849	-0.643549	-0.294177	-1.1687±1.2247	-1.95302	-1.90795	-1.83509	-1.8987±0.0595	-4.57551	-4.04076	-0.586243	-3.0675±2.1654
O88746	Tom1	5.35715	5.81821	5.74819	5.6412±0.2485	4.85891	4.83087	4.92927	4.8730±0.0507	5.13879	4.66989	5.03042	4.9464±0.2455
O88792	F11r	4.87741	4.79449	4.73746	4.8031±0.0704	0.76043	0.520853		0.6406±0.1694	4.38331	3.32031	2.45242	3.3853±0.9671
O88796	Rpp30	0.868961	0.693222	0.407465	0.6565±0.2329	1.15255	0.324006	0.655775	0.7108±0.4170	0.524658	0.14779	0.252565	0.3083±0.1945
O88811	Stam2	3.75232	3.79497	3.72559	3.7576±0.0350	2.26025	2.79021	2.83441	2.6283±0.3195	1.91885	1.7601	2.21995	1.9663±0.2336
O88843	Cradd	3.13348	0.698826	1.03781	1.6234±1.3187	3.43482	3.34382	3.70591	3.4949±0.1884		0.821706	0.412962	0.6173±0.2890
O88844	Idh1	9.50241	9.42976	9.46577	9.4660±0.0363	7.92712	7.98689	7.90101	7.9383±0.0440	8.03629	8.12352	8.32888	8.1629±0.1502
O88851	Rbbp9	5.31078	4.84169	5.29118	5.1479±0.2654	3.22044	3.59329	1.27523	2.6963±1.2447	4.26854	3.8605	3.87089	4.0000±0.2326
O88878	Zfand5		0.507044	0.659531	0.5833±0.1078
O88898	Tp63	3.80628	3.76255	3.74311	3.7706±0.0324	1.87823	1.7214	2.1219	1.9072±0.2018	2.63722	2.4878	2.89456	2.6732±0.2058
O88947	F10		2.43427		2.4343	0.800984	2.48369	0.9749	1.4199±0.9254	3.48059	4.03771	4.14328	3.8872±0.3561
O88952	Lin7c	6.06748	6.29484	6.37438	6.2456±0.1593	5.38911	4.71773	4.62453	4.9105±0.4171	5.67266	4.72243	5.59405	5.3297±0.5274
O88958	Gnpda1	5.39954	5.22877	5.57625	5.4015±0.1737	4.75414	4.63072	4.72117	4.7020±0.0639	5.54982	5.67967	5.49806	5.5759±0.0936
O88986	Gcat	2.74133	2.68249	2.72907	2.7176±0.0310	1.6819	2.37725	2.12258	2.0606±0.3518	3.08097	3.4484	3.06883	3.1994±0.2157
O88990	Actn3	8.02329	8.19263	8.10541	8.1071±0.0847	10.5312	10.4698	10.445	10.4820±0.0444	7.84024	7.70087	7.78819	7.7764±0.0704
O89001	Cpd	1.33532	1.35901	2.03875	1.5777±0.3995	0.191717	0.150227	0.59739	0.3131±0.2471	-0.256185	-0.197269	0.152504	-0.1003±0.2209
O89017	Lgmn	6.14243	6.19395	6.29488	6.2104±0.0775	5.84906	6.05369	5.82591	5.9096±0.1254	6.95625	7.04147	7.11039	7.0360±0.0772
O89020	Afm	5.23501	5.41543	5.42499	5.3585±0.1070	5.5645	5.52773	5.57903	5.5571±0.0264	6.35269	6.474	6.50183	6.4428±0.0793
O89023	Tpp1	5.75983	5.92076	5.57288	5.7512±0.1741	5.10417	4.75041	4.74614	4.8669±0.2055	5.80996	5.89235	5.90498	5.8691±0.0516
O89029	Matn4	0.101296	0.868908	-0.665489	0.1016±0.7672	1.01517	1.84699	2.02072	1.6276±0.5375	0.54585		-1.4797	-0.4669±1.4323
O89051	Itm2b					1.7163	1.60849	2.06875	1.7978±0.2407
O89053	Coro1a	8.648	8.72774	8.73665	8.7041±0.0488	7.53212	7.47395	7.28855	7.4315±0.1272	7.73894	7.86271	7.7971	7.7996±0.0619
O89079	Cope	7.41435	7.44426	7.36397	7.4075±0.0406	6.74025	6.62125	6.64334	6.6683±0.0633	6.9719	6.8742	6.88741	6.9112±0.0530
O89086	Rbm3	10.0003	9.80107	9.54592	9.7824±0.2278	8.65715	8.58404	8.64217	8.6278±0.0386	9.20426	9.23675	9.16189	9.2010±0.0375
O89090	Sp1	4.07029	4.30312	3.76635	4.0466±0.2692		2.48143	2.04142	2.2614±0.3111		3.06808	1.79323	2.4307±0.9015
O89094	Casp14	9.69212	9.91558	9.80997	9.8059±0.1118	7.46495	7.62007	7.63578	7.5736±0.0944	9.48744	9.60648	9.83597	9.6433±0.1772
O89100	Grap2	1.97641	1.82619	2.18339	1.9953±0.1793		-1.12827	-0.622151	-0.8752±0.3579	0.204535	-0.602739	0.39385	-0.0015±0.5293
O89104	Sypl2					4.2919	5.13865	5.44396	4.9582±0.5969
O89110	Casp8	2.37142	3.29218	3.29269	2.9854±0.5317	2.22412	1.90327	1.76733	1.9649±0.2346	2.68741	2.19967	2.42236	2.4365±0.2442
O89112	Lancl1	4.58612	3.61443	3.30267	3.8344±0.6694	4.62067	4.26483	4.513	4.4662±0.1825	4.43028	4.62993	4.6335	4.5646±0.1163
O89116	Vti1a	1.21793	1.28647	1.35276	1.2857±0.0674	-1.44845	-1.8068	-3.22039	-2.1585±0.9369	-1.22873		-1.97399	-1.6014±0.5270
P00329	Adh1	4.87877	4.8997	4.18171	4.6534±0.4086	5.37763	5.34335	5.53378	5.4183±0.1015	4.66325	4.34749	4.56076	4.5238±0.1611
P00375	Dhfr	4.67802	4.65285	4.91415	4.7483±0.1441	2.19004	0.876704	2.01029	1.6923±0.7121	3.80953	3.74625	3.57883	3.7115±0.1192
P00405	Mtco2	8.06089	8.213	8.35066	8.2082±0.1449	9.24371	9.15739	9.20699	9.2027±0.0433	6.6737	7.31903	6.61219	6.8683±0.3915
P00416	mt-Co3	6.25711	3.59985	4.38475	4.7472±1.3652	8.09452	6.62509	7.28226	7.3340±0.7361	6.49437	4.23739	4.99992	5.2439±1.1481
P00493	Hprt1	6.76534	6.86689	6.76962	6.8006±0.0574	6.36668	6.50174	6.50379	6.4574±0.0786	7.22262	7.25083	7.14668	7.2067±0.0539
P00687	Amy1	1.90987			1.9099					2.00927	1.94068	1.10508	1.6850±0.5034
P00920	Ca2	7.35197	7.92369	8.05985	7.7785±0.3756	8.04632	8.04191	8.01422	8.0342±0.0174	8.26125	8.24593	8.38871	8.2986±0.0784
P01027	C3	7.58926	7.58722	7.57984	7.5854±0.0050	8.85153	8.852	8.82382	8.8425±0.0161	9.39116	9.44875	9.45921	9.4330±0.0366
P01029	C4b	4.76792	4.96128	4.71054	4.8132±0.1314	5.09812	4.98769	5.05879	5.0482±0.0560	5.7865	5.85283	5.72485	5.7881±0.0640
P01630	P01630	2.75052	2.91894	2.6589	2.7761±0.1319	4.02401	3.97685	3.15767	3.7195±0.4871	4.9368	4.84302	4.88922	4.8897±0.0469
P01631	P01631	9.34413	9.36485	9.30446	9.3378±0.0307	7.7204	8.48109	7.61191	7.9378±0.4736	9.72747	9.75039	9.72093	9.7329±0.0155
P01633	Igk-V19-17	6.37087	6.4809	6.39841	6.4167±0.0573	8.0188	8.07713	7.73057	7.9422±0.1856	8.61959	8.78347	8.76268	8.7219±0.0892
P01634;P01632	Igkv7-33					5.74412	5.98919	5.63068	5.7880±0.1832	6.16839	6.31468	6.26087	6.2480±0.0740
P01635	P01635	4.27035	4.13729	4.2265	4.2114±0.0678	5.28874	5.05497	4.84343	5.0624±0.2227	5.52797	5.51858	5.59088	5.5458±0.0393
P01636	P01636			3.68527	3.6853	5.14669	5.12191	5.27373	5.1808±0.0814	6.2389	6.30835	6.18233	6.2432±0.0631
P01638;P01637	P01638	10.1353	9.77175	10.1192	10.0088±0.2054	6.91085	7.22337	7.27315	7.1358±0.1964	8.02314	8.00525	8.26167	8.0967±0.1432
P01639	Gm5571	4.93911	3.11099	3.40491	3.8183±0.9817		3.36547	4.14073	3.7531±0.5482	5.22837	5.03112	4.97565	5.0784±0.1328
P01642	Gm10881	3.87475	3.72541	3.81694	3.8057±0.0753	4.21853	3.63544	4.16392	4.0060±0.3220	4.5636	4.56039	4.42551	4.5165±0.0788
P01645;P01644;P01646;P01643	P01645	6.95488	7.15802	6.8241	6.9790±0.1683	8.45854	8.7742	7.8022	8.3450±0.4959	9.52953	9.59316	9.7833	9.6353±0.1320
P01648;P01649	P01648		2.78955		2.7896	7.579	7.91775	7.64769	7.7148±0.1791	8.046	7.8887	7.65605	7.8636±0.1962
P01654;P01656;P01655	P01654	8.62285	8.45496	8.53295	8.5369±0.0840	8.69678	8.61703	8.81308	8.7090±0.0986	9.16929	9.31127	9.26553	9.2487±0.0725
P01660	P01660	6.16781	6.19081	6.31124	6.2233±0.0770	4.99537	5.42179	4.95778	5.1250±0.2577	5.46144	5.6755	5.50494	5.5473±0.1131
P01662;P01663;P01661	P01662	4.39629	4.4278	4.20189	4.3420±0.1224	5.69485	5.43378	5.64742	5.5920±0.1391	5.1152	5.2506	5.28083	5.2155±0.0882
P01666;P01665;P01668;P01664;P01669;P01667	P01666	7.60542	7.77105	7.15261	7.5097±0.3201	7.21691	7.22462	6.56891	7.0035±0.3764	8.21582	8.11091	8.1179	8.1482±0.0587
P01670;P01672;P01671	P01670						1.28411		1.2841	1.03896	1.49588	1.27258	1.2691±0.2285
P01679;P01678;P01677;P01676;P01675	P01679	6.00383	5.72528	5.78813	5.8391±0.1461	5.34521	6.12569	5.1806	5.5505±0.5049	8.47372	8.49413	8.53484	8.5009±0.0311
P01680	P01680	4.57402		4.66764	4.6208±0.0662		4.98813	4.61973	4.8039±0.2605	5.49745	5.04205	5.7147	5.4181±0.3433
P01725	P01725			1.35742	1.3574			2.01434	2.0143	2.97934	3.11596	2.8303	2.9752±0.1429
P01750;P01749;P06329;P03980	Ighv1-61	3.23852	4.10755	4.17338	3.8398±0.5218	3.67372	3.47426	3.73858	3.6289±0.1378	5.43561	5.57769	5.41755	5.4769±0.0877
P01758	Igh-VJ558		5.12404	4.84925	4.9866±0.1943
P01790;P01789;P01794;P01793;P01792;P01791;P01788;P01787;P01786	P01790	4.90196	4.7327	4.86019	4.8316±0.0882	4.53492	4.4888	4.43783	4.4872±0.0486	5.54591	5.34703	5.47855	5.4572±0.1011
P01798	P01798		2.24944	2.16617	2.2078±0.0589	5.91965	5.35511	5.80172	5.6922±0.2978	6.24763	6.5258	6.2337	6.3357±0.1648
P01801;P01799;P01797;P01796;P01800;P01802;P01803	P01801	7.08652	7.2562	6.91616	7.0863±0.1700	7.49692	7.59681	7.64346	7.5791±0.0749	7.91857	7.90252	8.153	7.9914±0.1402
P01806;P01808;P01807;P01812;P01809;P01810	P01806	4.69529	4.63632	4.54428	4.6253±0.0761	5.07661	5.04235	5.07872	5.0659±0.0204	6.25608	6.16459	6.2061	6.2089±0.0458
P01823	P01823									3.84786	3.90912	4.17763	3.9782±0.1754
P01831	Thy1	8.0142	8.07196	8.0831	8.0564±0.0370	7.14526	7.22418	7.16692	7.1788±0.0408	6.46077	6.71534	6.18743	6.4545±0.2640
P01837	Igkc	12.1216	12.0956	12.1371	12.1181±0.0210	12.0775	12.0227	11.9885	12.0296±0.0449	12.816	12.7867	12.8748	12.8258±0.0449
P01843	P01843	5.88798	5.40118	5.95419	5.7478±0.3020	6.69915	6.60031	5.88935	6.3963±0.4418	8.25782	8.32912	7.93901	8.1753±0.2077
P01863;P01865	Ighg	11.0024	11.0355	10.9154	10.9844±0.0621	9.95072	10.0714	9.99346	10.0052±0.0612	10.8516	10.7247	10.8117	10.7960±0.0649
P01867	Igh-3	7.8713	7.75137	7.83736	7.8200±0.0618	7.13765	7.31662	7.15219	7.2022±0.0994	8.50968	8.35469	8.51679	8.4604±0.0916
P01868;P01869	Ighg1	11.3874	11.4184	11.3543	11.3867±0.0321	11.3688	11.4113	11.4023	11.3941±0.0224	12.2095	12.2633	12.2319	12.2349±0.0270
P01872	Ighm	8.04761	8.04592	8.11972	8.0711±0.0421	8.15481	8.0633	8.01895	8.0790±0.0693	9.36775	9.37231	9.31169	9.3506±0.0338
P01878	P01878	3.10657	1.33128	1.25924	1.8990±1.0464		1.73696	1.82525	1.7811±0.0624	3.85494	3.63143	3.67747	3.7213±0.1180
P01887	B2m	9.17895	9.30993	9.14854	9.2125±0.0858	8.62647	8.50278	8.5235	8.5509±0.0662	9.31448	9.22145	9.38342	9.3064±0.0813
P01897	H2-L	6.76789	6.55781	6.68477	6.6702±0.1058	5.46857	5.72142	5.63152	5.6072±0.1282	5.75666	5.4947	5.26877	5.5067±0.2442
P01898	H2-Q10	6.94436	6.97233	6.84001	6.9189±0.0697	6.21421	6.32117	6.22982	6.2551±0.0578	7.5146	7.64948	7.51789	7.5607±0.0769
P01900;P01895	H2-D1	8.64136	8.6383	8.56041	8.6134±0.0459	7.18634	7.19428	7.29123	7.2240±0.0584	7.62044	7.56094	7.61039	7.5973±0.0318
P01901	H2-K1	1.50757	1.42355	1.39598	1.4424±0.0581							0.1189	0.1189
P01902	H2-K1.1	7.97075	7.98439	7.87724	7.9441±0.0583	6.6867	6.5805	6.69147	6.6529±0.0627	6.91083	6.99492	7.05664	6.9875±0.0732
P01904;P04224;P14439	H2-Ea	4.147	4.63611	4.66688	4.4833±0.2917	1.78211	1.88264	1.22112	1.6286±0.3565	2.42399	2.65866	3.04146	2.7080±0.3117
P01915	P01915	5.70693	5.94925	5.86151	5.8392±0.1227	4.33886	4.66293	4.63997	4.5473±0.1808	5.37627	5.23653	5.00348	5.2054±0.1883
P01921	H2-Ab1	7.60412	7.71377	7.50538	7.6078±0.1042	6.45915	6.45789	6.29335	6.4035±0.0954	6.4773	6.71825	6.419	6.5382±0.1586
P01942	Hba	14.7718	14.9552	14.9037	14.8769±0.0946	14.9811	15.0171	14.923	14.9737±0.0475	15.0129	15.0879	15.0593	15.0533±0.0379
P02088	Hbb-b1	14.4387	14.4588	14.4127	14.4367±0.0231	14.5473	14.5571	14.5813	14.5619±0.0175	14.7967	14.711	14.7559	14.7545±0.0429
P02089	Hbb-b2	12.0641	12.0915	12.1165	12.0907±0.0262	12.0727	12.1511	11.9588	12.0609±0.0967	12.2834	12.2389	12.3384	12.2869±0.0499
P84244;P02301	H3-3a									5.41693			5.4169
P02463	Col4a1		-1.12335		-1.1233	-1.11187	0.26528		-0.4233±0.9738	1.70405	1.21803	2.00812	1.6434±0.3985
P02468	Lamc1	6.48983	6.47939	6.33713	6.4355±0.0853	7.11718	7.14461	7.23768	7.1665±0.0632	5.83003	5.6108	5.78665	5.7425±0.1161
P02469	Lamb1	6.04908	6.2356	6.14604	6.1436±0.0933	6.36966	6.33194	6.25072	6.3174±0.0608	5.28221	5.04497	4.82809	5.0518±0.2271
P02816	Pip	1.35563			1.3556		0.832182	2.071	1.4516±0.8760	4.60756	4.62393	3.43964	4.2237±0.6791
P03911	Mtnd4		2.08402	2.70049	2.3923±0.4359	2.26497	3.18193	3.38757	2.9448±0.5977	1.96348	1.25118		1.6073±0.5037
P03930	Mtatp8	8.99049	9.14717	9.00221	9.0466±0.0873	10.4468	10.0358	9.99647	10.1597±0.2494	9.39792	9.38627	9.39455	9.3929±0.0060
P03953	Cfd	8.24408	8.03992	8.04263	8.1089±0.1171	9.09156	8.65099	8.82434	8.8556±0.2219	9.66337	9.50364	9.68503	9.6173±0.0991
P03958	Ada	5.83333	5.75454	5.90833	5.8321±0.0769	4.99299	4.96635	4.7646	4.9080±0.1249	5.88393	6.03267	6.02783	5.9815±0.0845
P03975	Iap	4.06243	4.51713	4.38256	4.3207±0.2336	3.33883	3.38054	3.02879	3.2494±0.1922	-0.133785		1.58821	0.7272±1.2176
P03976	P03976					4.80887	4.86843	4.85216	4.8432±0.0308	5.91245	5.93318	6.18904	6.0116±0.1541
P03987	P03987	8.26832	8.35364	8.30578	8.3092±0.0428	9.07111	8.9419	8.94291	8.9853±0.0743	9.32142	9.24914	9.20197	9.2575±0.0602
P04104	Krt1	13.4051	13.3993	13.3425	13.3823±0.0346	12.9623	12.8952	12.8377	12.8984±0.0624	12.3133	12.4407	12.3859	12.3800±0.0639
P04117	Fabp4	13.829	13.7487	13.6579	13.7452±0.0856	12.3108	12.2091	12.2372	12.2524±0.0525	12.1346	11.9826	12.0541	12.0571±0.0760
P04186	Cfb	6.76498	6.69979	6.41798	6.6276±0.1844	7.00837	7.05002	7.00674	7.0217±0.0245	8.07868	8.01434	8.02483	8.0393±0.0345
P04223	H2-K1.2					7.30439			7.3044
P04228;P14435;P14437;P14436;P23150	H2-Aa	8.03615	8.01747	8.1428	8.0655±0.0676	6.11222	6.21503	6.22057	6.1826±0.0610	7.33073	7.43472	7.11493	7.2935±0.1631
P04247	Mb	11.6372	11.8118	11.7341	11.7277±0.0875	13.979	13.8915	14.2378	14.0361±0.1801	13.4456	13.695	13.6525	13.5977±0.1334
P04370	Mbp	7.25763	7.15354	7.42061	7.2773±0.1346	9.99815	9.06279	9.9161	9.6590±0.5180	9.67368	9.98933	9.84635	9.8365±0.1581
P04441	Cd74	5.90289	5.64904	5.39676	5.6496±0.2531	3.12925	2.24762	4.08072	3.1525±0.9168	4.1712	4.49925	3.46818	4.0462±0.5268
P04627;Q99N57;P28028	Araf							-0.352018	-0.352
P04919	Slc4a1	3.37065	3.44125	3.2723	3.3614±0.0849	1.62365	2.18708	2.02847	1.9464±0.2905	1.35351	2.58377	2.1029	2.0134±0.6200
P04925	Prnp	2.78708	2.44902	2.31074	2.5156±0.2451	2.04777	2.21061	2.39709	2.2185±0.1748	2.64819	2.35651	2.60022	2.5350±0.1564
P04945	P04945	2.51783	2.76049	2.85	2.7094±0.1719	3.60338	3.49443	3.53997	3.5459±0.0547	3.97615	3.73298	3.96808	3.8924±0.1381
P04946	P04946					3.59107	3.89827	3.58014	3.6898±0.1806	4.20867	4.12274	3.83563	4.0557±0.1954
P05063	Aldoc	3.40584	3.62018	3.60344	3.5432±0.1192	1.49317	1.52016	0.898867	1.3041±0.3512	2.05846	2.37766	3.13965	2.5253±0.5555
P05064	Aldoa	12.8351	12.732	12.739	12.7687±0.0576	13.4359	13.2741	13.3661	13.3587±0.0811	13.059	13.0408	12.9661	13.0220±0.0492
P05132;P68181	Prkaca	5.25711	4.93819	5.33342	5.1762±0.2097	5.71705	5.78834	5.58397	5.6965±0.1037	5.4241	5.51505	5.27956	5.4062±0.1188
P05201	Got1	8.58425	8.61448	8.4548	8.5512±0.0848	9.48672	9.4166	9.45258	9.4520±0.0351	9.25056	9.20911	9.20387	9.2212±0.0256
P05202	Got2	8.25702	8.17931	8.26558	8.2340±0.0475	9.24222	9.32915	9.36227	9.3112±0.0620	8.7619	8.76035	8.68639	8.7362±0.0432
P05213	Tuba1b	11.6157	11.6489	11.4681	11.5776±0.0962	11.6801	11.6615	11.558	11.6332±0.0658	11.6684	11.6209	11.58	11.6231±0.0442
P05366	Saa1	3.02879	4.29772	3.31893	3.5485±0.6649	5.21764	5.06085	3.46101	4.5798±0.9721	6.34892	6.26471	5.80001	6.1379±0.2956
P05367	Saa2	1.78692	2.35476	1.31553	1.8191±0.5204	3.03957	3.30042	2.9064	3.0821±0.2004	4.5662	5.05581	4.82293	4.8150±0.2449
P05480;P25911;P08103	Src	2.0272	2.91724	2.32011	2.4215±0.4536	2.10042	2.15117	2.23692	2.1628±0.0690	2.57762	2.5905	2.06518	2.4111±0.2996
P05555	Itgam	3.48721	3.77546	3.92642	3.7297±0.2232	3.48946	3.08819	3.15873	3.2455±0.2142	3.12428	3.35746	3.04431	3.1754±0.1627
P05977	Myl1	13.6576	13.4636	13.6326	13.5846±0.1055	14.7868	14.6823	14.7242	14.7311±0.0526	14.4251	14.5064	14.4151	14.4489±0.0501
P06151	Ldha	10.852	10.8837	10.8117	10.8491±0.0361	11.7885	11.871	11.8583	11.8393±0.0444	11.5245	11.4025	11.4883	11.4718±0.0627
P06330	P06330	8.96437	8.53088	8.73098	8.7421±0.2170	8.27049	8.42509	8.22414	8.3066±0.1052	9.2495	9.26912	8.2207	8.9131±0.5997
P06342;P06346;P06345;P06344	H2-Ab1.1	3.55475	3.79121	3.82013	3.7220±0.1456			2.27188	2.2719	2.99831	2.802	3.22046	3.0069±0.2094
P06683	C9	2.55859	1.96345	1.94496	2.1557±0.3491	2.38574	1.73913	1.50525	1.8767±0.4561	3.07789	2.89312	2.86041	2.9438±0.1173
P06684	C5	1.36763	4.5895	4.55887	3.5053±1.8514	5.64344	5.55378	5.59772	5.5983±0.0448	3.52631	3.59227	5.55357	4.2240±1.1519
P06728	Apoa4	7.48195	7.67131	7.60927	7.5875±0.0965	9.20945	9.14758	9.1494	9.1688±0.0352	10.3108	10.3637	10.3192	10.3312±0.0284
P06745	Gpi	8.16722	8.16143	8.07615	8.1349±0.0510	9.42984	9.47209	9.39092	9.4309±0.0406	8.54978	8.41388	8.41071	8.4581±0.0794
P06797	Ctsl	8.36521	8.30717	8.32017	8.3309±0.0305	6.04389	6.07797	5.90306	6.0083±0.0927	7.56852	7.64864	7.77574	7.6643±0.1045
P06800	Ptprc	2.66168	2.84287	2.73254	2.7457±0.0913	2.08104	1.74615	2.06493	1.9640±0.1889	0.792638	1.12234	1.16026	1.0251±0.2022
P06801	Me1	8.703	8.56332	8.62253	8.6296±0.0701	6.70909	6.83051	6.77772	6.7724±0.0609	6.47272	6.27003	6.38852	6.3771±0.1018
P06909	Cfh	4.74789	4.82421	4.55333	4.7085±0.1397	5.82904	5.88038	5.8649	5.8581±0.0263	7.31461	7.35439	7.26618	7.3117±0.0442
P07091	S100a4	10.1735	10.167	10.3038	10.2148±0.0772	9.33397	9.46616	9.46209	9.4207±0.0752	9.72643	9.87738	9.64616	9.7500±0.1174
P07214	Sparc	4.13692	4.30746	4.24731	4.2306±0.0865	5.37892	5.10421	5.1994	5.2275±0.1395	5.17939	5.64097	5.65669	5.4923±0.2711
P07309	Ttr	10.6408	10.6715	10.6353	10.6492±0.0195	11.5267	11.5619	11.5471	11.5452±0.0177	12.3479	12.4757	12.468	12.4306±0.0717
P07310	Ckm	13.2356	13.2481	13.1973	13.2270±0.0265	14.4877	14.5266	14.3781	14.4641±0.0770	13.5155	13.4984	13.4668	13.4936±0.0247
P07356	Anxa2	12.1828	12.3306	12.3922	12.3019±0.1077	11.8522	11.8388	11.8097	11.8336±0.0217	11.9477	11.8601	11.909	11.9056±0.0439
P07361	Orm2	4.86169	4.10381	4.76347	4.5763±0.4121	5.59777	5.51755	5.63759	5.5843±0.0611	6.43342	6.08431	6.25826	6.2587±0.1746
P07607	Tyms	2.74959	2.82471	2.85423	2.8095±0.0539	1.39588	0.867948	0.646358	0.9701±0.3851	1.61097	1.37147	2.17744	1.7200±0.4139
P07724	Alb	13.9004	13.8517	13.8646	13.8722±0.0252	14.1628	14.1282	14.0941	14.1283±0.0344	14.8511	14.9522	14.9137	14.9057±0.0510
P07742	Rrm1	2.37698	2.14218	2.46746	2.3289±0.1679		0.629691	-0.196568	0.2166±0.5843	-1.32081	1.35359	1.10809	0.3803±1.4783
Q00896;P07758	Serpina1c	10.0974	10.0887	9.97434	10.0535±0.0687	9.49438	9.74484	9.48001	9.5731±0.1489	10.3019	10.488	10.5162	10.4354±0.1164
P07759	Serpina3k	11.9605	11.8519	11.84	11.8841±0.0664	11.5785	11.6544	11.5091	11.5806±0.0727	12.9628	12.9445	12.9003	12.9359±0.0321
P07901	Hsp90aa1	8.37285	8.55928	8.51599	8.4827±0.0976	7.88017	7.9023	7.84705	7.8765±0.0278	7.83932	7.82956	7.92103	7.8633±0.0502
P07934	Phkg1	1.71298	1.15859	1.06891	1.3135±0.3489	3.06563	3.31793	3.42103	3.2682±0.1828	0.222667	0.0768013	0.225266	0.1749±0.0850
P08003	Pdia4	8.5659	8.53555	8.64748	8.5830±0.0579	7.75432	7.72633	7.61565	7.6988±0.0733	7.8212	8.07919	8.0898	7.9967±0.1521
P08030	Aprt	5.47352	5.59498	5.56134	5.5433±0.0627	4.65682	4.66037	5.11483	4.8107±0.2634	5.67913	5.83057	5.85832	5.7893±0.0964
P08032	Spta1	-0.148753	1.0737	0.969503	0.6315±0.6777	0.321587	0.157565	0.229896	0.2363±0.0822	0.171511	-1.26317	-0.920336	-0.6707±0.7492
P08071	Ltf	1.86242	2.43209	2.72713	2.3405±0.4396	4.24418	4.38218	4.29354	4.3066±0.0699	3.13474	3.35639	3.22895	3.2400±0.1112
P08074	Cbr2	6.5483	6.60123	6.93297	6.6942±0.2085	5.96046	6.01216	5.98089	5.9845±0.0260	6.75108	6.58727	6.36553	6.5680±0.1935
P08101	Fcgr2	5.71921	5.61833	5.66441	5.6673±0.0505	5.10282	4.91464	4.0421	4.6865±0.5660	4.8203	4.79232	4.98225	4.8650±0.1025
P08113	Hsp90b1	10.0146	10.0831	10.033	10.0436±0.0355	9.23192	9.17661	9.20889	9.2058±0.0278	9.13787	9.08881	9.19045	9.1390±0.0508
P08121	Col3a1	5.11771	5.05737	5.10289	5.0927±0.0314	3.83658	3.6035	3.62662	3.6889±0.1284	3.90204	3.78119	3.82567	3.8363±0.0611
P08122	Col4a2	2.76331	2.79206	2.9157	2.8237±0.0810	3.41359	3.47669	2.84705	3.2458±0.3467	2.96912	2.65966	2.84797	2.8256±0.1559
P08207	S100a10	11.6466	11.5264	11.514	11.5623±0.0733	10.9588	11.065	10.8777	10.9672±0.0939	11.4597	11.503	11.4977	11.4868±0.0236
P08226	Apoe	9.10205	9.19433	9.12155	9.1393±0.0486	9.24115	9.35385	9.31754	9.3042±0.0575	10.5854	10.8121	10.7672	10.7216±0.1200
P08228	Sod1	11.2359	11.1815	11.1394	11.1856±0.0484	10.8967	10.9084	11.0216	10.9422±0.0690	11.4566	11.2295	11.2557	11.3139±0.1242
P08249	Mdh2	10.4699	10.4763	10.486	10.4774±0.0081	10.5586	10.5678	10.5142	10.5469±0.0286	10.8411	10.8659	10.8263	10.8444±0.0200
P08551	Nefl	5.57065	5.74903	5.87181	5.7305±0.1514	7.15479	7.05567	7.09207	7.1008±0.0501	6.1908	6.34078	6.26477	6.2654±0.0750
P08553	Nefm	5.43341	5.4403	5.47863	5.4508±0.0244	6.82024	6.86058	6.79838	6.8264±0.0316	5.73054	5.70103	5.6478	5.6931±0.0419
P08556	Nras	5.59669	5.78789	5.58018	5.6549±0.1155	5.05207	5.52591	5.30652	5.2948±0.2371	5.6546	5.35665	5.07476	5.3620±0.2900
P08607	C4bpa	1.8177	2.04639	2.852	2.2387±0.5433		1.15074		1.1507	4.33598	3.83045	3.84372	4.0034±0.2881
P08752	Gnai2	7.36324	7.39016	7.47969	7.4110±0.0610	7.25378	7.17388	7.29021	7.2393±0.0595	6.98236	6.98825	7.04849	7.0064±0.0366
P08775	Polr2a	0.141044	-0.134441	-0.370789	-0.1214±0.2562	-1.69759	-1.13419	-1.40482	-1.4122±0.2818	-3.89638			-3.8964
P08882	Gzmc	6.81513	6.75277	6.86142	6.8098±0.0545	3.8159	3.37927	3.22855	3.4746±0.3051	1.93517	2.15629	1.08635	1.7259±0.5648
P08905;P17897	Lyz2	5.12445	4.43857	4.54095	4.7013±0.3700	5.92594	6.03952	6.10691	6.0241±0.0915	6.64761	6.71682	5.92273	6.4291±0.4399
P09055	Itgb1	5.75941	5.91008	5.87126	5.8469±0.0782	5.64253	5.75159	5.60831	5.6675±0.0748	5.65777	5.72438	5.59332	5.6585±0.0655
P09103	P4hb	10.4109	10.3937	10.3934	10.3993±0.0100	9.93202	9.95623	9.92434	9.9375±0.0166	10.2378	10.228	10.2805	10.2488±0.0279
P09405	Ncl	9.74121	9.62523	9.69566	9.6874±0.0584	8.20309	8.16624	8.06723	8.1455±0.0703	8.56556	8.53214	8.55841	8.5520±0.0176
P09411	Pgk1	10.7496	10.731	10.7707	10.7505±0.0199	11.3195	11.3797	11.33	11.3431±0.0322	11.1037	11.0302	11.0823	11.0720±0.0378
P09470	Ace	2.14342	2.54568	2.09793	2.2623±0.2464	2.57475	2.32297	2.1155	2.3377±0.2300	1.51185	1.1421	1.4782	1.3774±0.2045
P09528	Fth1	8.46655	8.36948	8.3336	8.3899±0.0688	8.87599	9.04471	9.12768	9.0161±0.1283	9.4607	9.81874	9.86954	9.7163±0.2228
P09541	Myl4	3.57105	3.1165	2.27086	2.9861±0.6598	8.91609	8.71601	8.50878	8.7136±0.2037	9.56434	8.99777	9.2321	9.2647±0.2847
P09542	Myl3					10.1211	10.2205	10.0434	10.1283±0.0888	8.67682	8.54083	8.59329	8.6036±0.0686
P09581	Csf1r	3.00478	2.73722	3.61113	3.1177±0.4478	2.32099	2.22622	1.75751	2.1016±0.3017	3.39604	3.09083	3.32053	3.2691±0.1590
P09602	Hmgn2	7.69067	7.75264	7.56808	7.6705±0.0939	6.73412	7.9258	8.06064	7.5735±0.7301	4.94457	5.68249	5.81293	5.4800±0.4683
P09671	Sod2	8.74207	8.85931	8.85437	8.8186±0.0663	8.69886	8.80661	8.84417	8.7832±0.0754	9.34259	9.19696	9.27828	9.2726±0.0730
P09803	Cdh1	7.12837	7.08988	6.96431	7.0609±0.0858	5.10947	5.36476	5.23508	5.2364±0.1277	6.13357	6.09584	6.27543	6.1683±0.0947
P09813	Apoa2	8.90595	8.99698	9.02555	8.9762±0.0625	10.479	10.4653	10.4894	10.4779±0.0121	11.4879	11.4743	11.5453	11.5025±0.0377
P09926	Surf2	0.625064	0.138088		0.3816±0.3443	0.0738089	-0.0260814	-0.25551	-0.0693±0.1689	-0.727783	-0.34083	-0.70868	-0.5924±0.2181
P0C0A3	Chmp6	2.78175		2.9095	2.8456±0.0903	3.02038	2.49534	2.86323	2.7930±0.2695	1.69419	1.43273	2.0411	1.7227±0.3052
Q3THW5;P0C0S6	H2az2	9.19495	9.17788	9.13897	9.1706±0.0287	7.95277	8.05177	8.18266	8.0624±0.1153	6.99727	7.58769	7.58002	7.3883±0.3387
P0C7N9	Psmg4	3.56036		3.44799	3.5042±0.0795	2.7932	2.61226	3.04429	2.8166±0.2170	5.23106	2.97941	3.57725	3.9292±1.1664
P62984;P62983;P0CG49;P0CG50	Uba52	11.8547	11.91	12.1323	11.9657±0.1469	11.194	11.2581	11.3773	11.2765±0.0930	11.2478	11.1888	11.3084	11.2483±0.0598
P0DN34	Ndufb1	7.5002	7.5995	6.89397	7.3312±0.3819	7.91176	7.97509	7.77118	7.8860±0.1044	7.85057	7.62739	8.03327	7.8371±0.2033
P0DP28;P0DP27;P0DP26	Calm3	12.4374	12.4709	12.409	12.4391±0.0310	11.1475	11.9287	11.9852	11.6871±0.4682	12.1996	12.3088	12.318	12.2755±0.0659
P0DP59	Slurp2	3.77928	4.08289	4.02693	3.9630±0.1616	3.83862	3.71654	3.68242	3.7459±0.0821	4.80884	4.81314	4.56151	4.7278±0.1441
P10107	Anxa1	11.7687	11.6014	11.6747	11.6816±0.0839	11.0424	11.0589	10.9828	11.0280±0.0400	11.24	11.0703	11.2376	11.1826±0.0973
P10126	Eef1a1	11.6755	11.7489	11.7723	11.7322±0.0505	11.5287	11.5585	11.5656	11.5509±0.0196	11.105	11.0797	11.1026	11.0957±0.0140
P10287	Cdh3	-0.804495	0.823994	-0.953466	-0.3113±0.9860			-0.956056	-0.9561	-0.0183275	0.0625505	-0.0457356	-0.0005±0.0563
P10493	Nid1	7.59193	7.60443	7.57415	7.5902±0.0152	7.94144	7.98268	7.92316	7.9491±0.0305	7.98079	7.97079	7.91812	7.9566±0.0337
P10518	Alad	5.62765	5.70727	5.57558	5.6368±0.0663	5.11275	5.45255	5.31629	5.2939±0.1710	5.21116	5.84792	5.75619	5.6051±0.3442
P10605	Ctsb	9.00354	8.89471	9.01553	8.9713±0.0666	7.30926	7.2612	7.31773	7.2961±0.0305	9.53757	9.05349	9.01838	9.2032±0.2902
P10630	Eif4a2	3.78089	4.36315	4.52604	4.2234±0.3918	4.66384	5.03486	4.85394	4.8509±0.1855	4.72905	4.90905	4.94294	4.8603±0.1150
P10637	Mapt					2.19373	2.29707	2.2592	2.2500±0.0523	0.0165975		-0.331263	-0.1573±0.2460
P10639	Txn	9.61097	9.69634	9.70924	9.6722±0.0534	8.99473	9.01926	9.01374	9.0092±0.0129	9.66606	9.84917	9.67435	9.7299±0.1034
P10649	Gstm1	8.79938	8.80245	8.78813	8.7967±0.0075	9.00207	9.09882	9.08877	9.0632±0.0532	9.12946	9.06648	9.17477	9.1236±0.0544
P10711	Tcea1	5.5294	5.80754	5.6459	5.6609±0.1397	4.25947	3.96529	4.16534	4.1300±0.1502	4.74045	4.72042	4.75105	4.7373±0.0156
P10810	Cd14	0.971228	0.917519		0.9444±0.0380	2.02322	1.14988	1.72946	1.6342±0.4444	1.17269	0.974986	1.18733	1.1117±0.1186
P10833	Rras	4.92714	4.91495	5.06263	4.9682±0.0820	5.11835	5.58088	5.36406	5.3544±0.2314	5.11702	5.0126	5.06019	5.0633±0.0523
P10852	Slc3a2	5.79211	5.84848	5.71948	5.7867±0.0647	5.01316	4.63725	4.41384	4.6881±0.3029	4.13296	4.01995	3.86489	4.0059±0.1346
P10922	H1-0	9.67009	9.75835	9.7692	9.7325±0.0544	10.468	10.3353	10.3355	10.3796±0.0765	7.31119	7.32487	7.41745	7.3512±0.0578
P11031	Sub1	8.53293	8.17167	7.92651	8.2104±0.3051	5.89581	6.14576	6.25103	6.0975±0.1825	7.55602	7.71239	7.52691	7.5984±0.0998
P11087	Col1a1	11.5515	11.5301	11.5155	11.5324±0.0181	10.354	10.3016	10.4882	10.3813±0.0962	11.2402	11.0381	11.2239	11.1674±0.1123
P11088	Flg	12.0438	11.4946	11.9521	11.8301±0.2942	11.7771	11.6332	11.9436	11.7846±0.1554	10.8346	10.4728	10.6952	10.6675±0.1825
P11103	Parp1	-0.256555	-7.79e-05		-0.1283±0.1814		-0.268963	-0.500761	-0.3849±0.1639	-0.0138482	0.184635	-2.05642	-0.6285±1.2406
P11152	Lpl	4.395	4.75914	1.07956	3.4112±2.0275	1.40984	1.74659	2.35574	1.8374±0.4794	0.655011	1.76682	0.92205	1.1146±0.5804
P11247	Mpo	0.994758	1.25893	1.54345	1.2657±0.2744	2.57888	2.50531	2.63792	2.5740±0.0664	1.33321	1.09851	1.49782	1.3098±0.2007
P11276	Fn1	6.70482	6.89004	6.77001	6.7883±0.0940	8.70909	8.82141	8.81872	8.7831±0.0641	9.40777	9.40513	9.43817	9.4170±0.0184
P11352	Gpx1	8.7316	8.86377	8.74379	8.7797±0.0730	7.525	8.04039	7.92474	7.8300±0.2704	9.16467	9.22126	9.11463	9.1669±0.0533
P11404	Fabp3	9.18469	9.06207	9.03815	9.0950±0.0786	11.1455	11.2277	11.1621	11.1784±0.0434	10.8428	10.9004	10.8036	10.8489±0.0487
P11438	Lamp1	6.01129	5.85333	5.449	5.7712±0.2900	5.08884	5.11711	5.00013	5.0687±0.0610	5.84696	6.07166	6.01243	5.9770±0.1165
P11499	Hsp90ab1	11.6271	11.4784	11.545	11.5501±0.0745	10.9445	10.9131	11.0039	10.9538±0.0461	11.116	11.0853	11.1604	11.1205±0.0378
P11531	Dmd	3.09986	3.20522	2.99987	3.1017±0.1027	5.44734	5.52226	5.58138	5.5170±0.0672	3.22082	3.09577	3.48786	3.2681±0.2003
P11589;A2BIM8;P11588;P02762;B5X0G2;P04938	Mup2	3.97303	3.68872	3.30413	3.6553±0.3357	1.07516	1.05008	0.568045	0.8978±0.2858	2.09334	1.53325	1.23719	1.6213±0.4348
P11627	L1cam	2.47446	2.09718	2.09893	2.2235±0.2173	2.76175	2.56263	2.67859	2.6677±0.1000	3.04349	2.99811	3.1072	3.0496±0.0548
P11672	Lcn2	1.67494	2.05504	1.41723	1.7157±0.3209	2.58838			2.5884	3.15126	3.81063	1.85635	2.9394±0.9942
P11679	Krt8					9.19472			9.1947	1.15216	1.2378	0.595305	0.9951±0.3489
P11680	Cfp					-0.256139	-0.616065		-0.4361±0.2545	2.13454	2.56369	0.563476	1.7539±1.0530
P11688	Itga5	2.6437	2.42512	2.81332	2.6274±0.1946	1.95156	1.49508	2.28225	1.9096±0.3953	2.55629	2.2369	2.5483	2.4472±0.1821
P11798	Camk2a	-0.116905	0.542493	-0.598935	-0.0578±0.5730	2.74899	3.6951	4.06469	3.5029±0.6786		1.228	0.203785	0.7159±0.7242
P11835	Itgb2	3.54901	3.40139	3.39973	3.4500±0.0857	2.94343	2.97181	2.46883	2.7947±0.2826	3.35345	3.08315	3.06974	3.1688±0.1601
P11859	Agt	1.85745	1.82396	1.85266	1.8447±0.0181	3.69157	3.7973	3.69764	3.7288±0.0594	4.6018	4.96181	4.82432	4.7960±0.1817
P11983	Tcp1	9.06898	8.71899	9.02235	8.9368±0.1900	10.0628	10.2219	9.67025	9.9850±0.2840	8.98425	8.45827	9.10922	8.8506±0.3454
P12023	App	0.419997	0.111358	1.53726	0.6895±0.7502	-0.421904	-0.509761		-0.4658±0.0621	0.575322	0.739876	0.250194	0.5218±0.2492
P12246	Apcs	6.82926	6.7293	6.83753	6.7987±0.0602	8.00278	7.83835	7.92311	7.9214±0.0822	9.33666	9.47601	9.41726	9.4100±0.0700
P12265	Gusb	4.08145	3.79921	3.55773	3.8128±0.2621	1.88919	2.66319	2.70759	2.4200±0.4602	4.36186	4.17092	4.53887	4.3572±0.1840
P12367	Prkar2a	6.39994	6.4134	6.73431	6.5159±0.1893	6.28068	6.42151	6.55287	6.4184±0.1361	6.65595	6.69196	6.4339	6.5939±0.1398
P12382	Pfkl	3.68765	3.48085	3.3259	3.4981±0.1815	3.62542	3.58506	3.45628	3.5556±0.0883	3.7495	3.9811	3.56474	3.7651±0.2086
P12388	Serpinb2	6.94395	6.98278	6.8485	6.9251±0.0691	6.3384	6.63757	6.67506	6.5503±0.1845	7.71808	7.56143	7.60544	7.6283±0.0808
P12710	Fabp1			0.388751	0.3888	5.52862	5.4465	5.38672	5.4539±0.0712	1.916	2.28923	2.11231	2.1058±0.1867
P12787	Cox5a	9.68032	9.63936	9.75606	9.6919±0.0592	9.86019	9.78384	9.86411	9.8360±0.0453	10.3614	10.2029	10.2566	10.2737±0.0806
P12791	Cyp2b10	1.97051	1.83458	-0.0945399	1.2368±1.1550	1.05601	1.73622	1.86919	1.5538±0.4362	-0.976065		1.24725	0.1356±1.5721
P12815	Pdcd6	5.96943	5.49749	5.72293	5.7300±0.2360	5.59764	5.64346	5.3802	5.5404±0.1406	6.75453	6.89909	6.54226	6.7320±0.1795
P12970	Rpl7a	8.76368	8.67524	8.79864	8.7459±0.0636	8.42157	8.50688	8.57773	8.5021±0.0782	8.09095	8.02854	8.0474	8.0556±0.0320
P13020	Gsn	10.4557	10.4071	10.2636	10.3755±0.0999	10.1139	10.0261	10.0292	10.0564±0.0498	10.0369	10.1241	10.1756	10.1122±0.0701
P13412	Tnni2	12.1217	12.1705	11.9099	12.0674±0.1385	13.4922	13.6435	13.6047	13.5801±0.0786	12.3593	12.5415	12.4332	12.4447±0.0917
P13439	Umps	2.12502	2.39443	1.99585	2.1718±0.2034	2.31293	0.273796	2.06917	1.5520±1.1136	2.43888	2.56964	2.41686	2.4751±0.0826
P13516;Q99PL7;P13011	Scd1	1.78029	4.52689	3.77236	3.3598±1.4190	2.6869	2.92072	3.728	3.1119±0.5462
P13541	Myh3	6.49729	6.3094	6.43332	6.4133±0.0955	9.17267	9.19424	9.15895	9.1753±0.0178	7.93328	8.01996	8.03979	7.9977±0.0566
P13542	Myh8	8.42927	8.46303	8.61489	8.5024±0.0989	11.0962	11.0674	11.1203	11.0946±0.0265	9.70692	9.66477	9.66178	9.6778±0.0252
P13595	Ncam1	2.57215	2.23332	2.32665	2.3774±0.1750	3.37971	3.31823	3.19742	3.2985±0.0927	2.77077	2.68458	3.02999	2.8284±0.1798
P13597	Icam1	2.87275	2.38373	2.19877	2.4851±0.3482	2.24612	2.27069	2.06324	2.1934±0.1133	2.62032	2.32746	2.62939	2.5257±0.1718
P13634	Ca1	6.05759	5.72983	6.00248	5.9300±0.1755	5.91761	5.92365	5.97441	5.9386±0.0312	6.11801	6.1298	6.26431	6.1707±0.0813
P13707	Gpd1	8.9171	8.93019	8.84449	8.8973±0.0462	8.28629	8.47455	8.5138	8.4249±0.1216	7.24436	7.42239	7.31211	7.3263±0.0899
P13745;P10648	Gsta1										2.05376	1.68957	1.8717±0.2575
P14069	S100a6	12.1937	12.1225	12.2188	12.1783±0.0499	11.5742	11.622	11.6248	11.6070±0.0284	12.1644	12.0906	12.1074	12.1208±0.0387
P14094	Atp1b1	5.88416	5.95856	5.83865	5.8938±0.0605	7.14914	7.15041	7.34276	7.2141±0.1114	6.26502	6.48481	6.17063	6.3068±0.1612
P14106	C1qb	4.77588	5.0109	4.68796	4.8249±0.1670	4.68073	4.74025	5.22021	4.8804±0.2958	6.33062	6.34639	6.26538	6.3141±0.0429
P14115	Rpl27a	7.32448	7.17414	7.17018	7.2229±0.0880	6.86276	7.06333	7.1002	7.0088±0.1278	7.47806	7.29452	7.48079	7.4178±0.1068
P14131	Rps16	8.28745	8.21647	8.26057	8.2548±0.0358	8.18634	8.08473	8.09088	8.1206±0.0570	6.91774	7.24467	7.06589	7.0761±0.1637
P14148	Rpl7	8.63654	8.70388	8.47175	8.6041±0.1194	8.42873	8.35239	8.52343	8.4349±0.0857	7.67642	7.58895	7.74198	7.6691±0.0768
P14152	Mdh1	10.7607	10.7557	10.7081	10.7415±0.0290	10.7125	10.5868	10.3486	10.5493±0.1848	10.8115	10.901	10.8462	10.8529±0.0452
P14206	Rpsa	10.412	10.4108	10.3864	10.4031±0.0144	9.37658	9.54261	9.48315	9.4674±0.0841	10.0818	10.1825	10.1043	10.1228±0.0529
P14211	Calr	9.75912	9.7868	9.88418	9.8100±0.0657	8.91957	8.93811	8.91402	8.9239±0.0126	8.83549	8.74199	8.81191	8.7965±0.0486
P14231	Atp1b2	0.833153		0.226117	0.5296±0.4292	4.2342	3.74637	4.01166	3.9974±0.2442		0.0517833		0.0518
P14576	Srp54	3.30641	3.34922	3.56459	3.4067±0.1384	2.02126	2.42733	2.04858	2.1657±0.2270	2.50986	3.44517	1.30161	2.4189±1.0747
P14602	Hspb1	10.9083	10.8958	10.9423	10.9154±0.0240	10.935	10.9538	11.0175	10.9687±0.0432	11.4097	11.3227	11.392	11.3748±0.0459
P14685	Psmd3	5.67222	5.72316	5.79142	5.7289±0.0598	5.42437	5.4454	5.46701	5.4456±0.0213	4.94996	4.62571	4.93371	4.8365±0.1827
P14733	Lmnb1	9.03996	8.93374	9.09189	9.0219±0.0806	8.41675	8.20182	8.22637	8.2816±0.1176	7.95839	8.17571	8.2618	8.1320±0.1564
P14824	Anxa6	9.90642	9.81818	9.87513	9.8666±0.0447	10.1274	10.1681	10.3007	10.1988±0.0906	9.64069	9.67886	9.79427	9.7046±0.0800
P14847	Crp					0.570965	2.88987	1.91186	1.7909±1.1642	4.36582	3.8112	4.17662	4.1179±0.2819
P14869	Rplp0	8.78446	8.76571	8.71231	8.7542±0.0374	8.61181	8.6977	8.46023	8.5899±0.1202	9.65731	9.20608	9.34597	9.4031±0.2310
P14873	Map1b	0.506913	0.909098	0.454899	0.6236±0.2486	2.26497	2.06915	2.01869	2.1176±0.1301	2.2146	0.544125	2.06981	1.6095±0.9255
P14901	Hmox1	4.64544	4.59566	4.62163	4.6209±0.0249	3.5723	2.91802	2.61696	3.0358±0.4884	4.86298	3.72287	4.00688	4.1976±0.5935
P15089	Cpa3	7.64329	7.65903	7.61997	7.6408±0.0197	8.52506	8.51144	8.524	8.5202±0.0076	8.56841	8.58622	8.5568	8.5705±0.0148
P15105	Glul	8.99714	9.19911	8.99813	9.0648±0.1163	8.02376	8.17631	7.97568	8.0586±0.1048	7.40506	7.35043	7.32574	7.3604±0.0406
P15327	Bpgm	5.74347	5.73426	6.03621	5.8380±0.1717	5.82287	5.87241	5.95995	5.8851±0.0694	5.90675	5.73309	5.96371	5.8679±0.1201
P15331	Prph	5.68689	5.08651	5.28322	5.3522±0.3061	7.10476	7.12569	7.08799	7.1061±0.0189	5.76646	5.85662	5.93863	5.8539±0.0861
P15379	Cd44	5.80318	5.84819	5.37251	5.6746±0.2626	5.34794	5.37988	5.18323	5.3037±0.1055	5.31034	5.52537	5.17617	5.3373±0.1762
P15508	Sptb	2.61917	2.7735	2.81271	2.7351±0.1023	4.7441	4.74563	4.8507	4.7801±0.0611	3.04106	2.91097	3.17451	3.0422±0.1318
P15532	Nme1	11.7462	11.5727	11.5666	11.6285±0.1020	11.4552	11.3014	11.3282	11.3616±0.0821	11.7961	11.5941	11.8134	11.7345±0.1219
P15626	Gstm2	9.46923	9.44093	9.46426	9.4581±0.0151	9.43387	9.42719	9.56657	9.4759±0.0786	9.6026	9.64716	9.72121	9.6570±0.0599
P15864	H1-2	11.8918	12.0227	11.8616	11.9254±0.0857	11.8898	11.8324	11.8308	11.8510±0.0336	9.33812	9.81278	9.36142	9.5041±0.2676
P16015	Ca3	13.7788	13.9109	13.9314	13.8737±0.0828	13.9829	13.9609	13.9169	13.9536±0.0336	13.7912	13.6542	13.7355	13.7270±0.0689
P16045	Lgals1	11.7	11.7683	11.8716	11.7800±0.0864	11.4734	11.4154	11.6307	11.5065±0.1114	12.0264	12.0729	12.0508	12.0500±0.0233
P16110	Lgals3	11.5328	11.5604	11.5238	11.5390±0.0190	10.4215	10.5334	10.5492	10.5013±0.0696	11.3813	11.2175	11.3614	11.3201±0.0894
P16125	Ldhb	7.72374	7.76153	7.73717	7.7408±0.0192	9.08071	9.05874	9.05102	9.0635±0.0154	8.74768	8.83179	8.87073	8.8167±0.0629
P16254	Srp14	3.52128	3.48526	3.67049	3.5590±0.0982	3.22058	2.88346	2.85965	2.9879±0.2019	2.47321	2.65957	2.45693	2.5299±0.1126
P16301	Lcat	-0.709857	-0.697243	-0.857964	-0.7550±0.0894	0.152349	-0.202523	-0.0307693	-0.0270±0.1775	0.780964	7.7736	7.30216	5.2856±3.9082
P16330	Cnp	2.30023	2.92707	2.62637	2.6179±0.3135	5.24773	5.23543	5.2906	5.2579±0.0290	2.88918	3.22348	2.66515	2.9259±0.2810
P16332	Mmut	3.81501	3.47103	3.49748	3.5945±0.1914	3.93444	4.12616	3.80382	3.9548±0.1621	2.61926	3.13271	2.40947	2.7205±0.3721
P16460	Ass1	6.52118	6.57608	6.46286	6.5200±0.0566	5.10534	4.86586	5.19892	5.0567±0.1718	5.90567	5.76168	6.12157	5.9296±0.1811
P16546	Sptan1	8.32295	8.42851	8.37344	8.3750±0.0528	7.46671	7.46731	7.38538	7.4398±0.0471	6.85642	6.81942	6.89504	6.8570±0.0378
P16675	Ctsa	7.90791	7.96844	8.00033	7.9589±0.0469	6.76957	6.74797	6.50834	6.6753±0.1450	8.20886	8.299	8.34144	8.2831±0.0677
P16858	Gapdh	12.7541	12.7302	12.7265	12.7370±0.0150	13.226	13.2212	13.2979	13.2484±0.0430	12.7592	12.8058	12.932	12.8323±0.0894
P17047	Lamp2	7.01186	6.92293	6.99338	6.9761±0.0469	6.04811	5.89579	6.0433	5.9957±0.0866	6.83738	6.90936	6.89316	6.8800±0.0378
P17095	Hmga1	4.98273	5.70962	5.28968	5.3273±0.3649	5.10185	4.73974	5.05529	4.9656±0.1970
P17156	Hspa2	5.29891	5.12159	5.07847	5.1663±0.1168	4.3574	3.6533	4.05742	4.0227±0.3533	3.97881	3.45568	3.67953	3.7047±0.2625
P17182	Eno1	12.0533	12.0743	11.9917	12.0398±0.0429	11.2659	11.2438	11.3581	11.2893±0.0606	12.0047	12.0057	11.99	12.0001±0.0088
P17183	Eno2	7.43063	7.32947	7.39644	7.3855±0.0515	8.28149	8.19362	8.30042	8.2585±0.0570	7.94711	7.8533	8.0767	7.9590±0.1122
P17225	Ptbp1	7.25685	7.22994	7.45796	7.3149±0.1246	6.24031	6.26225	6.30372	6.2688±0.0322	6.0053	6.09127	6.00915	6.0352±0.0486
P17426	Ap2a1	3.79402	4.00325	3.8922	3.8965±0.1047	3.8665	3.93464	3.82635	3.8758±0.0547	2.7812	3.14269	2.94742	2.9571±0.1809
P17427	Ap2a2	3.65487	3.89016	3.99117	3.8454±0.1726	4.27798	4.42537	4.27031	4.3246±0.0874	2.86555	3.21729	3.09885	3.0606±0.1790
P17439	Gba	4.42441	4.43906	4.42201	4.4285±0.0092	3.94956	4.01035	3.73419	3.8980±0.1451	5.19073	5.02856	5.21755	5.1456±0.1023
P17563;Q63836	Selenbp1	6.37571	6.40098	6.36342	6.3800±0.0192	5.29721	5.23173	5.20634	5.2451±0.0469	6.09382	5.88523	5.84907	5.9427±0.1321
P17665	Cox7c		1.88999		1.89	6.57214	5.97666	6.26039	6.2697±0.2979	6.53805	6.79918	6.35372	6.5637±0.2238
P17710	Hk1	4.80591	4.90157	4.62354	4.7770±0.1413	4.47159	4.65485	4.48954	4.5387±0.1010	4.48516	4.53095	4.42428	4.4801±0.0535
P17742	Ppia	13.7045	13.3794	13.7656	13.6165±0.2076	12.6499	12.6173	12.6337	12.6336±0.0163	13.2313	13.1655	13.1742	13.1903±0.0357
P17751	Tpi1	11.879	11.8018	11.8838	11.8548±0.0460	12.6382	12.6529	12.4368	12.5760±0.1208	12.3556	12.5157	12.3875	12.4196±0.0848
P17809	Slc2a1	4.1409	4.57394	4.67681	4.4639±0.2844	4.81381	4.66539	4.42363	4.6343±0.1969	4.74268	4.3283	4.79332	4.6214±0.2551
P17879;Q61696	Hspa1b	9.33436	9.34672	9.42275	9.3679±0.0479	8.20917	8.22632	8.16469	8.2001±0.0318	8.70741	8.76858	8.76916	8.7484±0.0355
P17918	Pcna	6.66227	6.30727	6.82012	6.5966±0.2627	5.39455	5.35706	5.2909	5.3475±0.0525	6.13121	6.21723	6.10048	6.1496±0.0605
P18242	Ctsd	10.1002	10.1357	10.0975	10.1111±0.0213	9.13263	9.18405	8.63822	8.9850±0.3014	10.3866	10.3287	10.4398	10.3850±0.0556
P18524	P18524	3.27371		2.78288	3.0283±0.3471	3.76818	6.22774	6.45446	5.4835±1.4898	7.33165	7.23933	7.17893	7.2500±0.0769
P18525	P18525					2.73194	3.1425	3.56528	3.1466±0.4167	4.32176	3.77421	3.92007	4.0053±0.2836
P18526	P18526	2.62477			2.6248	3.29616	3.53415	2.97984	3.2700±0.2781	5.10821	4.97854	5.07345	5.0534±0.0671
P18527	P18527	5.21625	5.43137	4.95313	5.2003±0.2395	4.59488	5.1626	5.00009	4.9192±0.2924	5.90665	6.01305	6.37392	6.0979±0.2449
P18528	P18528	3.24199	4.03597	3.67209	3.6500±0.3975		3.34151	2.9203	3.1309±0.2978	4.11392	4.6844	4.53162	4.4433±0.2953
P18572	Bsg	5.94954	5.68282	5.87126	5.8345±0.1371	5.97731	5.90824	5.43674	5.7741±0.2942	6.39281	6.26996	6.41225	6.3583±0.0772
P18653;Q9WUT3	Rps6ka1	0.238052	0.591632	0.698705	0.5095±0.2411	-1.7872		-1.39722	-1.5922±0.2758		0.522942		0.5229
P18654	Rps6ka3	4.41623	4.49424	4.44307	4.4512±0.0396	3.66317	3.41915	3.96454	3.6823±0.2732	4.22534	4.09147	4.1969	4.1712±0.0705
P18760	Cfl1	12.026	12.1143	11.9576	12.0326±0.0786	10.922	10.7299	10.6028	10.7516±0.1607	11.8967	11.6979	11.8369	11.8105±0.1020
P18761	Ca6	1.68533	2.93772	1.98762	2.2036±0.6535						0.709652	0.533369	0.6215±0.1247
P18826	Phka1	0.554017	0.787379	0.520727	0.6207±0.1453	3.08545	2.9335	2.86039	2.9598±0.1148	-1.40986		-1.25632	-1.3331±0.1086
P18872	Gnao1	1.22465	1.76176	1.35777	1.4481±0.2797	1.74313	1.66052	1.28227	1.5620±0.2457	1.0538		1.20103	1.1274±0.1041
P19096	Fasn	9.15119	9.12365	9.1646	9.1465±0.0209	8.37761	8.41038	8.37892	8.3890±0.0186	5.56799	5.60239	5.44575	5.5387±0.0823
P19123	Tnnc1			2.401	2.401	9.88718	9.92088	9.76901	9.8590±0.0798	9.6474	9.56202	9.7563	9.6552±0.0974
P19137	Lama1					-2.16507	-2.084	-1.73566	-1.9949±0.2281
P19157;P46425	Gstp1	9.58788	9.63231	9.6138	9.6113±0.0223	9.93274	10.0367	9.91579	9.9618±0.0655	9.62424	9.58077	9.53747	9.5808±0.0434
P19221	F2	4.80405	4.64501	4.65133	4.7001±0.0901	5.88719	5.81343	5.87158	5.8574±0.0389	7.16555	7.59258	7.32863	7.3623±0.2155
P19246	Nefh	3.70739	4.18776	4.07598	3.9904±0.2514	5.7394	5.75982	5.89294	5.7974±0.0834	4.02166	3.91962	4.07212	4.0045±0.0777
P19253	Rpl13a	8.26159	8.06066	8.13289	8.1517±0.1018	7.8698	7.81425	7.39321	7.6924±0.2606	7.2921	7.55775	7.36863	7.4062±0.1367
P19324	Serpinh1	10.0018	10.0647	9.87376	9.9801±0.0973	9.89427	9.94866	9.82114	9.8880±0.0640	9.12629	9.02883	9.16353	9.1062±0.0696
P19426	Nelfe		0.746975	0.972867	0.8599±0.1597	-0.311233			-0.3112	0.362221			0.3622
P19536	Cox5b	9.7051	9.78655	9.63202	9.7079±0.0773	9.93566	9.85764	9.9909	9.9281±0.0670	10.2647	10.3867	10.3117	10.3210±0.0615
P19783	Cox4i1	9.71368	9.65932	9.60184	9.6583±0.0559	10.4333	10.7079	10.4855	10.5422±0.1458	9.85476	9.78464	9.77702	9.8055±0.0429
P19788	Mgp					6.29378	6.31561	6.57003	6.3931±0.1536
P19973	Lsp1	5.99437	6.05764	6.07521	6.0424±0.0425	4.58385	4.51403	4.9968	4.6982±0.2609	3.9156	4.83897	4.05433	4.2696±0.4979
P20029	Hspa5	11.268	11.3112	11.3078	11.2956±0.0240	10.5317	10.5309	10.5278	10.5302±0.0021	10.6513	10.6043	10.6387	10.6314±0.0243
P20060	Hexb	5.87581	5.48828	5.91171	5.7586±0.2348	5.2347	5.30885	4.96683	5.1701±0.1799	6.54091	6.2531	6.48316	6.4257±0.1523
P20065	Tmsb4x	11.6868	11.6919	11.7881	11.7223±0.0571	11.1177	10.9425	10.9788	11.0130±0.0925	11.6313	11.8028	11.9913	11.8085±0.1800
P20108	Prdx3	6.55997	6.00625	6.48954	6.3519±0.3014	7.17182	7.0507	6.83324	7.0186±0.1716	7.33469	7.53685	7.5007	7.4574±0.1078
P20152	Vim	12.7571	12.7581	12.8137	12.7763±0.0324	12.4023	12.4588	12.4122	12.4244±0.0302	12.1815	12.1565	12.247	12.1950±0.0467
P20352	F3			0.589751	0.5898		0.145296		0.1453	1.11798	0.990298	0.967463	1.0252±0.0811
P20801	Tnnc2	11.5296	11.5418	11.5363	11.5359±0.0061	12.4061	12.5742	12.4609	12.4804±0.0857	12.1702	12.0374	12.2019	12.1365±0.0873
P20918	Plg	5.58426	5.78006	5.75267	5.7057±0.1060	7.05484	7.12285	6.98403	7.0539±0.0694	8.4462	8.48456	8.47481	8.4685±0.0199
P21107	Tpm3	10.2435	10.2198	10.3205	10.2613±0.0526	11.0007	11.073	10.9984	11.0240±0.0424	10.2299	10.1358	10.1853	10.1837±0.0471
P21126	Ubl4a	3.79366	3.891	4.09068	3.9251±0.1514	3.75169	3.80686	4.01096	3.8565±0.1366	3.45081		3.29847	3.3746±0.1077
P21180	C2		-0.443416	-2.20766	-1.3255±1.2475	-0.760058	0.489213	1.44784	0.3923±1.1071	1.54133	1.72601	0.889797	1.3857±0.4393
P21278;P30677	Gna11	4.14643	3.79937	4.15325	4.0330±0.2024	2.90228	2.88378	3.94266	3.2429±0.6061	3.07194	3.28117	3.5481	3.3004±0.2387
P21300	Akr1b7	4.15679	4.01466	3.95318	4.0415±0.1044	3.87513	3.75378	4.02349	3.8841±0.1351	4.17992	4.62865	4.31463	4.3744±0.2303
P21460	Cst3	5.36595	5.51378	5.28515	5.3883±0.1159	5.17212	5.20959	5.27931	5.2203±0.0544	5.6079	5.75987	5.92224	5.7633±0.1572
P21550	Eno3	11.9532	11.9535	11.9393	11.9487±0.0081	12.8013	12.8436	12.854	12.8330±0.0279	12.4242	12.363	12.4128	12.4000±0.0326
P21614	Gc	8.19751	7.79369	7.78977	7.9270±0.2343	8.51787	8.48471	8.34454	8.4490±0.0920	9.82446	9.65978	9.62018	9.7015±0.1083
P21619	Lmnb2	6.87951	6.80609	6.79224	6.8259±0.0469	6.48324	6.54732	6.51353	6.5147±0.0321	6.32937	6.33792	6.36303	6.3434±0.0175
P21812	Mcpt4	8.50593	8.6456	8.6057	8.5857±0.0719	9.14274	9.1409	9.34881	9.2108±0.1195	8.74589	8.79066	8.78123	8.7726±0.0236
P21843	Mcpt3	8.97575	9.02188	8.9292	8.9756±0.0463	9.29595	9.19813	9.3102	9.2681±0.0610	9.47072	9.27528	9.15025	9.2988±0.1615
P21844	Cma1	7.84827	7.82586	7.74094	7.8050±0.0566	8.91957	8.86494	8.83241	8.8723±0.0440	8.43792	8.4295	8.62791	8.4984±0.1122
P21845	Tpsb2	4.3185	4.19953	4.17228	4.2301±0.0778	6.13599	5.29782	5.38573	5.6065±0.4606	7.34954	7.41793	7.39349	7.3870±0.0347
P21956	Mfge8	4.70855	4.91066	4.49001	4.7031±0.2104	5.41885	5.20776	5.44858	5.3584±0.1313	5.94886	5.92436	6.14502	6.0061±0.1210
P21958	Tap1	2.37371	2.63924	3.14184	2.7183±0.3901	2.70826	1.70461	2.19374	2.2022±0.5019	-1.44707	-1.25502	-1.78064	-1.4942±0.2660
P21981	Tgm2	7.91612	7.93207	7.91873	7.9223±0.0086	8.08296	8.15575	8.24244	8.1604±0.0798	8.22572	8.25716	8.28174	8.2549±0.0281
P21995	Emb	3.68137	3.55062	3.24497	3.4923±0.2240	2.6646	0.96994	1.16263	1.5991±0.9278	1.72878	1.97147	1.21241	1.6376±0.3877
P22315	Fech	2.89442	3.47999	2.8346	3.0697±0.3566	4.11228	4.08491	4.24567	4.1476±0.0860	3.89959	3.13534	3.37589	3.4703±0.3908
P22366	Myd88	2.15514	1.67438		1.9148±0.3400	1.87664	1.758	1.51683	1.7172±0.1833	1.30182	1.98895	1.23729	1.5093±0.4166
P22437	Ptgs1	1.80082	2.83488	2.62532	2.4203±0.5467	1.54878	2.37702	2.54561	2.1571±0.5335	2.39048	2.27796	2.78633	2.4849±0.2670
P22599	Serpina1b	11.3315	11.4654	11.1882	11.3284±0.1386	11.2437	11.2119	11.1444	11.2000±0.0507	12.0947	12.1813	12.2232	12.1664±0.0656
P22777	Serpine1		-0.638131	-0.682339	-0.6602±0.0313	0.232245	0.194231	0.0671662	0.1645±0.0865	0.537492	2.13159	1.60303	1.4240±0.8120
P22892	Ap1g1	1.44757	1.58843	1.82854	1.6215±0.1926	1.76158	2.13021	2.31198	2.0679±0.2804	1.83743	1.80929	1.43848	1.6951±0.2227
P22935	Crabp2	7.81166	7.80391	7.75721	7.7909±0.0295	5.51764	5.06338	5.53455	5.3719±0.2673	6.77797	6.2737	6.56006	6.5372±0.2529
P23116	Eif3a	6.54607	6.44738	6.61762	6.5370±0.0855	6.31354	6.25024	6.21094	6.2582±0.0518	5.83117	5.91377	5.61579	5.7869±0.1538
P23198	Cbx3	7.73123	7.73707	7.6441	7.7041±0.0521	6.79923	6.09774	6.84502	6.5807±0.4188	7.06487	7.02423	7.17568	7.0883±0.0784
P23242	Gja1	3.04093	3.89228	3.53224	3.4885±0.4274	0.720433		0.814203	0.7673±0.0663
P23475	Xrcc6	2.27511	2.92434	2.5008	2.5668±0.3296	1.14	1.70369	1.1795	1.3411±0.3147	1.51448	1.75325	1.95041	1.7394±0.2183
P23492	Pnp	8.44537	8.39515	8.39565	8.4121±0.0289	7.4441	7.22084	7.40107	7.3553±0.1184	8.03242	8.0508	8.04523	8.0428±0.0094
P23506	Pcmt1	7.14475	7.16604	7.23823	7.1830±0.0490	7.02134	6.82279	6.86449	6.9029±0.1047	7.09214	6.93152	6.94451	6.9894±0.0892
P23591	Gfus	4.39999	4.52019	4.51527	4.4785±0.0680	3.9839	3.8437	3.96435	3.9306±0.0759	4.16528	4.27995	4.38722	4.2775±0.1110
P23708	Nfya	4.39307	4.34738	4.31783	4.3528±0.0379		3.51201		3.512	4.02939	3.42987	3.28936	3.5829±0.3930
P23780	Glb1	0.453109	0.872096	0.982613	0.7693±0.2793	0.894688	0.974591	1.20065	1.0233±0.1587	2.66066	2.83086	2.60022	2.6972±0.1196
P23927	Cryab	9.76959	9.68753	9.76403	9.7404±0.0459	11.4034	11.6858	11.4399	11.5097±0.1536	11.6131	11.6343	11.6883	11.6452±0.0388
P23953	Ces1c	9.26422	9.45633	9.30004	9.3402±0.1022	10.1055	10.1298	10.0787	10.1047±0.0256	11.0096	10.9396	10.9223	10.9572±0.0462
P24270	Cat	8.95472	8.93878	8.88588	8.9265±0.0360	7.32477	7.30949	7.50841	7.3809±0.1107	7.24183	7.17972	7.23624	7.2193±0.0344
P24369	Ppib	9.34152	9.35897	9.19602	9.2988±0.0895	9.00737	9.04198	9.02707	9.0255±0.0174	8.84901	9.00666	8.74511	8.8669±0.1317
P24452	Capg	10.8402	10.8357	10.7886	10.8215±0.0286	9.70678	9.77968	9.76861	9.7517±0.0393	10.1648	10.0411	10.0634	10.0898±0.0659
P24472	Gsta4	6.24002	5.87813	5.97905	6.0324±0.1867	5.6079	5.61777	5.58963	5.6051±0.0143	6.26854	6.37902	6.42277	6.3568±0.0795
P24527	Lta4h	6.06723	6.16823	6.22485	6.1534±0.0798	6.24331	6.27796	6.38559	6.3023±0.0742	6.29744	6.27258	6.2727	6.2809±0.0143
P24547	Impdh2	6.74642	6.57936	6.67005	6.6653±0.0836	5.77164	6.05242	5.92211	5.9154±0.1405	6.17011	6.03532	6.04796	6.0845±0.0744
P24549	Aldh1a1	5.79415	5.91529	5.68519	5.7982±0.1151	6.08205	6.0945	6.1775	6.1180±0.0519	5.64531	5.78512	5.21291	5.5478±0.2983
P24668	M6pr	4.84116	4.56962	5.05766	4.8228±0.2445	2.86579	3.60557	3.38332	3.2849±0.3796	4.14139	4.22469	4.21657	4.1942±0.0459
P24788	Cdk11b	1.31072	1.18366	0.994151	1.1628±0.1593					-2.0886		-1.48217	-1.7854±0.4288
P25085	Il1rn	6.52818	6.66514	6.55873	6.5840±0.0719	5.35801	5.4915	4.86541	5.2383±0.3298	6.08993	6.01305	6.06913	6.0574±0.0398
P25206	Mcm3	3.59594	3.38662	3.37147	3.4513±0.1255	1.46942	1.76018	2.04544	1.7583±0.2880	2.14513	2.11503	2.10413	2.1214±0.0212
P25444	Rps2	8.24218	8.49204	8.41902	8.3844±0.1285	7.662	7.80883	7.81919	7.7633±0.0879	7.75105	7.9278	7.6531	7.7773±0.1392
P25799	Nfkb1	3.41758	3.52134	3.58488	3.5079±0.0845	1.40447	2.50531	2.5451	2.1516±0.6474	1.69292	1.79223	2.7325	2.0726±0.5737
P25976	Ubtf	3.91969	4.08933	3.9126	3.9739±0.1000	2.63572	2.26271	2.96325	2.6206±0.3505	2.62406	1.62855	1.71447	1.9890±0.5516
P26039	Tln1	7.37897	7.44123	7.46179	7.4273±0.0431	6.99209	6.93601	7.0095	6.9792±0.0384	6.12318	6.23481	6.25726	6.2051±0.0718
P26040	Ezr	8.56508	8.61862	8.58658	8.5901±0.0269	7.02264	6.8275	6.90395	6.9180±0.0983	7.77144	8.03278	7.84096	7.8817±0.1354
P26041	Msn	10.5686	10.4978	10.4602	10.5089±0.0551	9.79965	9.87437	9.84417	9.8394±0.0376	9.69078	9.82429	9.87943	9.7982±0.0970
P26043	Rdx	5.91202	5.62721	6.09016	5.8765±0.2335	5.33649	5.4385	5.83122	5.5354±0.2612	4.58613	4.50565	4.84709	4.6463±0.1785
P26231	Ctnna1	6.36868	6.55191	6.48613	6.4689±0.0928	5.9303	5.83525	5.83236	5.8660±0.0557	5.53461	5.45141	5.50274	5.4963±0.0420
P26262	Klkb1	1.70052	1.91501	2.12129	1.9123±0.2104	2.17191	2.16195	2.73823	2.3574±0.3299	4.13451	4.27641	3.93087	4.1139±0.1737
P26350	Ptma	11.9771	11.9029	11.7789	11.8863±0.1001	10.1516	10.273	10.1745	10.1997±0.0645	9.7546	9.93155	9.57511	9.7538±0.1782
P26369	U2af2	4.70961	4.73164	4.80596	4.7491±0.0505	2.38648	3.52208	3.83404	3.2475±0.7618	3.33268	4.17233	2.08832	3.1978±1.0485
P26443	Glud1	8.65039	8.70334	8.57369	8.6425±0.0652	8.03491	8.09085	7.89429	8.0067±0.1013	8.18332	8.12289	8.01838	8.1082±0.0834
P26516	Psmd7	6.84507	6.82791	6.3021	6.6584±0.3087	5.83937	5.9273	5.73953	5.8354±0.0939	6.03406	5.81188	5.86378	5.9032±0.1162
P26618	Pdgfra	-1.19251	-1.34105	-0.809991	-1.1145±0.2740
P26638	Sars1	7.23162	7.31215	7.31448	7.2861±0.0472	6.10895	6.29381	6.25668	6.2198±0.0978	6.48892	6.43675	6.72902	6.5516±0.1559
P26645	Marcks	8.12974	8.01509	7.92495	8.0233±0.1026	6.96503	7.1828	7.29689	7.1482±0.1686	7.39306	7.39784	7.53099	7.4406±0.0783
P26883	Fkbp1a	10.6426	10.2956	10.2586	10.3989±0.2118	10.8342	11.0216	10.8175	10.8911±0.1133	11.1614	11.0921	11.0276	11.0937±0.0669
P27046	Man2a1	0.838188	0.982243	1.414	1.0781±0.2996	1.35523	0.598314	0.0149079	0.6562±0.6720	-0.151388	0.431276	0.93978	0.4066±0.5460
P27048;P63163	Snrpb	3.85223	3.80984	4.07286	3.9116±0.1412	4.40533	4.44829	4.6584	4.5040±0.1354	4.0221	3.97784	3.97796	3.9926±0.0255
P27546	Map4	6.56505	6.51696	6.5731	6.5517±0.0304	6.11969	6.36568	6.30686	6.2641±0.1285	5.28589	5.26807	5.34015	5.2980±0.0375
P27573	Mpz	9.35634	9.39605	9.1343	9.2956±0.1411	11.6593	11.6471	11.5364	11.6143±0.0677	10.5157	10.4555	10.4233	10.4648±0.0469
P27601	Gna13	2.35935	1.95611	1.78527	2.0336±0.2948	1.67393	1.45018	1.80101	1.6417±0.1776	0.682319	0.827672	1.1215	0.8772±0.2237
P27612	Plaa	4.10032	4.09966	3.96604	4.0553±0.0773	3.85312	4.03198	4.13509	4.0067±0.1427	3.89396	3.39824	3.49063	3.5943±0.2636
P27641	Xrcc5	2.17905	2.14269	2.18752	2.1698±0.0238	1.33543	1.43999	1.07027	1.2819±0.1906	1.10335	1.14398	0.331912	0.8597±0.4576
P27659	Rpl3	7.35249	7.38809	7.54229	7.4276±0.1009	6.86159	7.42937	7.21648	7.1691±0.2868	7.08519	6.50948	6.9639	6.8529±0.3035
P27773	Pdia3	10.8485	10.9119	10.8764	10.8790±0.0318	10.0424	9.97949	10.0023	10.0081±0.0318	10.2476	10.2148	10.2805	10.2476±0.0329
P28063	Psmb8	5.27816	5.5929	5.51379	5.4616±0.1637	3.63546	3.34624	4.3189	3.7669±0.4995	5.82618	6.20248	6.00942	6.0127±0.1882
P28076	Psmb9	7.33387	7.58317	7.52146	7.4795±0.1298	6.33286	6.13546	6.33754	6.2686±0.1153	7.36417	7.16873	7.25403	7.2623±0.0980
P28271	Aco1	6.41233	6.3912	6.37587	6.3931±0.0183	5.28861	5.30549	5.10035	5.2315±0.1139	5.15966	5.03736	5.09654	5.0979±0.0612
P28301	Lox	2.99977	2.81008	2.96604	2.9253±0.1012	3.26914	3.89835	3.32189	3.4965±0.3490	5.16709	5.20734	5.24143	5.2053±0.0372
P28352	Apex1	4.66315	4.76754	4.62981	4.6868±0.0719	4.73255	4.67757	5.06379	4.8246±0.2089	5.17952	5.03257	5.13299	5.1150±0.0751
P28474	Adh5	5.42699	5.58135	5.41145	5.4733±0.0939	5.68418	5.48374	5.20688	5.4583±0.2397	6.02801	5.79534	6.02603	5.9498±0.1338
P28481	Col2a1		-1.53309		-1.5331	3.53609	3.60296	3.73	3.6230±0.0985	1.06494	0.330222	1.32411	0.9064±0.5156
P28650	Adss1	5.85799	6.62499	5.9849	6.1560±0.4111	8.23176	8.14769	8.08959	8.1563±0.0715	7.29812	7.34501	7.38827	7.3438±0.0451
P28652	Camk2b	4.97899	5.3952	4.99489	5.1230±0.2358	6.45111	6.47141	6.31268	6.4117±0.0864	5.05368	5.05708	4.89478	5.0018±0.0927
P28653	Bgn	8.93418	8.89589	8.9238	8.9180±0.0198	9.78586	9.63625	9.63995	9.6874±0.0853	8.94404	8.88418	8.81986	8.8827±0.0621
P28654	Dcn	11.4601	11.5358	11.5787	11.5249±0.0601	10.9855	10.999	11.0409	11.0085±0.0289	10.6977	10.6946	10.698	10.6968±0.0019
P28656	Nap1l1	7.29045	7.22072	7.1617	7.2243±0.0644	6.19206	6.11291	6.01202	6.1057±0.0902	5.1794	5.38027	5.11003	5.2232±0.1404
P28658	Atxn10	2.42354	2.58021	2.33198	2.4452±0.1255	2.05547	2.49757	2.37924	2.3108±0.2289	2.31082	2.46151	2.59361	2.4553±0.1415
P28659	Celf1	4.69044	4.80816	4.21906	4.5726±0.3117	3.49946	3.53638	3.63493	3.5569±0.0700	3.02642	3.57851	3.58168	3.3955±0.3197
P28660	Nckap1	2.2268	2.24909	2.21526	2.2304±0.0172	1.30852	0.627711	0.750233	0.8955±0.3629	0.809484	0.0308527	-1.55274	-0.2375±1.2038
P28665	Mug1	8.03641	7.9926	7.98263	8.0039±0.0286	8.14796	8.17976	8.15866	8.1621±0.0162	8.78752	8.85392	8.72566	8.7890±0.0641
P28667	Marcksl1	6.37666	6.35228	6.28693	6.3386±0.0464	4.36197	4.89609	5.14031	4.7995±0.3981	5.11918	5.22245	5.08804	5.1432±0.0704
P28843	Dpp4	4.14809	4.37576	4.10882	4.2109±0.1441	2.58698	2.3166	2.54733	2.4836±0.1460	2.72693	2.47144	3.30265	2.8337±0.4258
P28862	Mmp3	2.69758	2.85639	3.01812	2.8574±0.1603	4.72787	4.47863	4.16207	4.4562±0.2836	6.76135	6.88083	6.86398	6.8354±0.0647
P28867	Prkcd	2.82027	2.87752	2.5241	2.7406±0.1897	2.0792	2.68024	1.98338	2.2476±0.3777	1.05292	1.38617	1.31102	1.2500±0.1748
P29341	Pabpc1	7.32632	7.41363	7.27978	7.3399±0.0680	7.23757	7.47043	7.42928	7.3791±0.1243	6.1711	6.15019	5.98104	6.1008±0.1042
P29351	Ptpn6	5.69389	5.87489	5.59157	5.7201±0.1435	4.16896	4.51985	4.16369	4.2842±0.2041	4.94658	4.64178	4.88983	4.8261±0.1621
P29391;P49945	Ftl1	9.21781	9.23359	9.46076	9.3041±0.1359	9.19979	9.26581	9.25705	9.2409±0.0359	10.2395	10.5105	10.4081	10.3860±0.1368
P29416	Hexa	4.35522	3.80411	3.32819	3.8292±0.5140	2.97795	2.44926	2.94339	2.7902±0.2958	4.82182	4.95804	4.72743	4.8358±0.1159
P29452	Casp1	5.9552	5.89018	5.95773	5.9344±0.0383	3.83313	3.81498	3.38819	3.6788±0.2518	4.07439	4.07495	4.12311	4.0908±0.0280
P29533	Vcam1					1.07599	0.999726	-0.20275	0.6243±0.7173	1.52745	1.84974	2.1582	1.8451±0.3154
P29595	Nedd8	7.80351	8.01691	7.82034	7.8803±0.1186	7.43627	7.25106	7.46313	7.3835±0.1155	8.09603	8.03585	8.19264	8.1082±0.0791
P29699	Ahsg	9.49405	9.64784	9.43349	9.5251±0.1105	10.6345	10.6159	10.7598	10.6701±0.0783	11.8218	11.6423	11.8361	11.7667±0.1080
P29758	Oat	7.22018	6.99113	7.18038	7.1306±0.1224	6.89456	6.79311	6.34513	6.6776±0.2924	7.55671	7.44367	7.63162	7.5440±0.0946
P29788	Vtn	4.92681	4.74448	4.87617	4.8492±0.0941	7.13742	7.27079	6.99983	7.1360±0.1355	8.08387	8.02916	8.09477	8.0693±0.0352
P30115	Gsta3	7.7705	8.49641	8.2099	8.1589±0.3656	7.05518	7.07593	6.94591	7.0257±0.0699	6.44966	6.57187	6.41521	6.4789±0.0823
P30275	Ckmt1	8.42205	8.42857	8.31257	8.3877±0.0652	6.94257	6.93208	6.91771	6.9308±0.0125	7.58698	7.79316	7.66734	7.6825±0.1039
P30285	Cdk4	1.61292	1.66478	1.70375	1.6605±0.0456					1.4424	1.59494	1.48469	1.5073±0.0788
P30412	Ppic	7.27444	7.29673	7.23802	7.2697±0.0296	6.60031	6.74411	6.9617	6.7687±0.1819	7.21003	6.81008	7.01952	7.0132±0.2000
P30416	Fkbp4	6.54878	6.53708	6.71713	6.6010±0.1007	4.02294	4.14277	3.7296	3.9651±0.2126	4.61251	4.22987	4.1479	4.3301±0.2480
P30681	Hmgb2	9.66731	9.7319	9.62015	9.6731±0.0561	7.21774	7.22361	7.26413	7.2352±0.0253	8.14661	8.17579	8.16415	8.1622±0.0147
P30999	Ctnnd1	6.18407	6.32472	6.0745	6.1944±0.1254	5.07642	4.8968	5.13005	5.0344±0.1222	4.93185	4.7235	4.94064	4.8653±0.1229
P31001	Des	9.68052	9.53035	9.50813	9.5730±0.0938	10.9285	10.9571	10.7609	10.8822±0.1060	10.3946	10.3797	10.3653	10.3799±0.0147
P31230	Aimp1	6.72403	7.00079	6.79794	6.8409±0.1433	5.93168	6.12027	6.31535	6.1224±0.1918	5.94244	6.10861	5.93949	5.9968±0.0968
P31324	Prkar2b	3.87521	4.11753	3.96861	3.9871±0.1222	0.483314	1.44017	1.69187	1.2051±0.6376	1.40223	1.65191	1.92537	1.6598±0.2617
P31428	Dpep1	4.41588	4.32244	4.34878	4.3624±0.0482	3.9189	3.68557	3.19328	3.5993±0.3704	3.541	3.43153	3.47966	3.4841±0.0549
P31532	Saa4	4.51202	4.21726	5.17212	4.6338±0.4889	4.79048	4.45323	4.17631	4.4733±0.3076	6.42897	6.48597	6.42756	6.4475±0.0333
P31725	S100a9	8.3023	8.38392	8.11914	8.2685±0.1356	9.18896	9.13962	9.22073	9.1831±0.0409	9.96535	9.92936	9.92635	9.9404±0.0217
P31786	Dbi	13.2083	13.4953	13.3083	13.3373±0.1457	12.2031	12.3275	12.1456	12.2254±0.0929	13.2885	13.1847	13.1398	13.2043±0.0762
P31938	Map2k1	5.22595	5.61936	5.28735	5.3776±0.2116	5.26938	5.41068	5.40582	5.3620±0.0802	4.58053	5.28954	5.33438	5.0682±0.4229
P31996	Cd68	2.94615	2.95177	2.89704	2.9317±0.0301	3.23186	3.08353	2.72558	3.0137±0.2603	2.97754	2.95527	2.50701	2.8133±0.2655
P32020	Scp2	8.19943	8.19368	8.29339	8.2288±0.0560	6.93322	7.08745	6.84012	6.9536±0.1249	7.09581	6.9275	7.02976	7.0177±0.0848
P32067	Ssb	5.39471	5.65683	5.57625	5.5426±0.1343	4.85308	5.05604	5.1349	5.0147±0.1454	4.50121	4.65217	4.62456	4.5926±0.0804
P32233	Drg1	3.27026	3.56414	3.68093	3.5051±0.2116	3.63536	3.6103	3.42297	3.5562±0.1161	3.04306	3.03803	3.56235	3.2145±0.3013
P32261	Serpinc1	6.64289	6.61982	6.64113	6.6346±0.0128	7.41794	7.47188	7.4592	7.4497±0.0282	8.93659	9.06173	9.11834	9.0389±0.0930
P32507	Nectin2	0.304034	0.544953	0.603895	0.4843±0.1589		-1.41637		-1.4164			-0.346505	-0.3465
P32848	Pvalb	12.3061	12.3555	12.3312	12.3309±0.0247	13.8481	13.8342	14.0537	13.9120±0.1229	13.7272	13.7331	13.614	13.6914±0.0672
P32921	Wars1	5.26683	5.34878	5.29392	5.3032±0.0418	5.22514	4.81469	4.63695	4.8923±0.3017	4.62	4.47648	4.60218	4.5662±0.0782
P33267	Cyp2f2	4.39473	4.26853	4.1524	4.2719±0.1212	2.34617	2.06772	2.69348	2.3691±0.3135	0.487606	-1.46033	-0.605524	-0.5261±0.9764
P33434	Mmp2	2.97339	2.39868	1.68251	2.3515±0.6467	1.78053	2.15684	2.12054	2.0193±0.2076	3.3494	3.81153	3.6712	3.6107±0.2369
P33435	Mmp13		-0.574569		-0.5746					4.41527	4.42152	4.27474	4.3705±0.0830
P33587	Proc	-0.833406			-0.8334	-0.178389	-0.604062	-0.581044	-0.4545±0.2394	1.5069	1.4069	1.54072	1.4848±0.0696
P33622	Apoc3	6.16379	6.32633	6.53378	6.3413±0.1854	7.66848	7.68571	7.73415	7.6961±0.0341	9.57785	9.81458	9.77715	9.7232±0.1273
P34022	Ranbp1	8.7336	8.71246	8.733	8.7264±0.0120	6.67698	7.21366	6.87537	6.9220±0.2714	7.87995	7.58835	7.69294	7.7204±0.1477
P34152	Ptk2	0.220893	0.386088	0.254842	0.2873±0.0872	-0.462103		-0.27721	-0.3697±0.1307	-0.0288334	-0.235101	-0.67122	-0.3117±0.3280
P34884	Mif	10.7164	10.6169	10.5874	10.6403±0.0676	9.9458	9.99605	9.9794	9.9738±0.0256	10.7655	10.9976	10.6016	10.7882±0.1990
P34914	Ephx2	6.52664	6.67137	6.57355	6.5905±0.0738	4.90507	4.78189	4.87033	4.8524±0.0635	4.37533	4.43306	4.56106	4.4565±0.0951
P35123	Usp4	3.24694	3.36421	3.31101	3.3074±0.0587	1.8751	2.25241	2.40694	2.1782±0.2736	1.83185	2.22682	2.18689	2.0819±0.2174
P35173	Stfa3	10.683	10.7074	10.6837	10.6914±0.0139	9.81519	9.9761	9.84192	9.8777±0.0862	11.2752	11.3097	11.2314	11.2721±0.0392
P35174	Stfa2	4.33231	4.43609	4.13859	4.3023±0.1510	5.01573	4.99166	5.14253	5.0500±0.0811	7.4453	6.9799	7.08973	7.1716±0.2433
P35175	Stfa1	11.2685	11.2686	11.2383	11.2584±0.0175	10.6806	10.6626	10.7647	10.7026±0.0545	11.9814	11.8586	11.9798	11.9399±0.0704
P35235	Ptpn11	3.92852	4.0241	3.78762	3.9134±0.1190	2.68851	3.09951	3.3525	3.0468±0.3351	2.85048	2.6753	2.4804	2.6687±0.1851
P35276	Rab3d		-0.325303		-0.3253	2.84638	2.39801	2.78866	2.6777±0.2439	1.11067	3.62601	3.36674	2.7011±1.3835
P35278	Rab5c	7.75104	7.80876	7.7211	7.7603±0.0446	7.30529	7.452	7.4999	7.4191±0.1014	6.88877	6.91817	7.02146	6.9428±0.0697
P35279;P61294	Rab6a	7.40758	7.60363	7.31831	7.4432±0.1459	7.45819	7.05996	7.04975	7.1893±0.2329	7.57476	7.20976	7.20944	7.3313±0.2108
P35282	Rab21	3.80272	4.42258	2.06089	3.4287±1.2245	5.84106	4.70077	5.28378	5.2752±0.5702	4.12062	3.74586	5.04417	4.3036±0.6682
P35283	Rab12	-0.535584	-0.446238	-0.609203	-0.5303±0.0816	1.21399	0.836794	0.360952	0.8039±0.4275		-0.83403		-0.834
P35293	Rab18	6.35121	5.79629	6.15012	6.0992±0.2809	5.82322	5.87997	5.43483	5.7127±0.2423	5.29044	5.46324	5.31144	5.3550±0.0943
P35385	Hspb7	6.19359	6.05005	6.07107	6.1049±0.0775	8.98824	8.94092	8.80093	8.9100±0.0974	9.09844	8.99392	9.04511	9.0458±0.0523
P35441	Thbs1	4.95069	5.09101	5.09178	5.0445±0.0812	4.83527	4.91223	4.91063	4.8860±0.0440	6.50012	6.39077	6.50404	6.4650±0.0643
P35486	Pdha1	8.24784	8.27554	8.28578	8.2697±0.0196	8.52412	8.53434	8.46365	8.5074±0.0382	8.59242	8.5829	8.40472	8.5267±0.1057
P35492	Hal	8.26479	8.2313	8.19878	8.2316±0.0330	7.75015	7.89992	7.88716	7.8457±0.0830	8.97841	8.98312	8.9189	8.9601±0.0358
P35505	Fah	5.54655	5.41491	5.41798	5.4598±0.0751	4.67074	4.81153	4.78221	4.7548±0.0743	4.72295	4.70292	4.71544	4.7138±0.0101
P35550	Fbl	5.61133	5.84712	5.71948	5.7260±0.1180	5.46195	5.69906	5.60927	5.5901±0.1197	4.60644	4.27858	4.80758	4.5642±0.2670
P35564	Canx	7.01545	7.2558	7.12215	7.1311±0.1204	6.71933	6.82682	6.72786	6.7580±0.0597	5.41969	5.4618	5.45703	5.4462±0.0231
P35585	Ap1m1	4.43769	3.85248	3.16127	3.8171±0.6389	2.3132	2.12196	3.39832	2.6112±0.6884	2.00924		2.02354	2.0164±0.0101
P35700	Prdx1	11.7113	11.7117	11.7987	11.7406±0.0504	11.168	11.1287	11.2024	11.1663±0.0369	11.4298	11.4572	11.3986	11.4286±0.0293
P35762	Cd81	2.22885	2.27364	3.5118	2.6714±0.7281	1.87919	2.43844	3.90624	2.7413±1.0469	2.38912	2.88642	2.8026	2.6927±0.2662
P35821	Ptpn1	4.14955	4.41446	4.65501	4.4063±0.2528	3.75797	3.73762	3.59544	3.6970±0.0885	3.68033	3.30696	3.48754	3.4916±0.1867
P35831	Ptpn12	0.154003	-0.376696	-0.05719	-0.0933±0.2672	-1.47162	-1.05697	0.303062	-0.7418±0.9284		-1.57318	-0.763812	-1.1685±0.5723
P35922	Fmr1	2.41848	2.10202	2.74075	2.4204±0.3194	1.6781	1.38329	0.561486	1.2076±0.5787	1.08097	1.03627	1.17796	1.0984±0.0724
P35951	Ldlr	-0.292441	-0.929422	-0.05719	-0.4264±0.4513
P35979	Rpl12	9.20005	9.06751	9.04699	9.1048±0.0831	8.4319	8.26415	8.35612	8.3507±0.0840	8.23088	8.38946	8.28066	8.3003±0.0811
P35980	Rpl18	9.00409	9.16368	9.11248	9.0934±0.0815	8.67421	8.64739	8.77564	8.6991±0.0676	8.69407	8.68153	8.47604	8.6172±0.1224
P36371	Tap2	3.24622	3.19314	3.32568	3.2550±0.0667		0.384441	1.20438	0.7944±0.5798		-0.525235		-0.5252
P36552	Cpox	4.25062	4.10231	4.2705	4.2078±0.0919	2.41893	2.58381	2.49047	2.4977±0.0827	3.32356	3.30076	3.43904	3.3545±0.0741
P36916	Gnl1	1.41233	1.44976	1.26744	1.3765±0.0963	0.958421	1.05043	0.66248	0.8904±0.2027	1.31685	0.341842	1.14941	0.9360±0.5214
P36993	Ppm1b	4.3414	4.44568	4.55506	4.4474±0.1068	4.18798	3.75613	3.29055	3.7449±0.4488	4.62372	4.2828	4.51678	4.4744±0.1744
P37040	Por	6.61606	6.46582	6.54278	6.5416±0.0751	5.67026	5.9388	5.86307	5.8240±0.1385	5.47876	5.62386	5.74954	5.6174±0.1355
P37804	Tagln	8.72401	8.91958	8.68456	8.7760±0.1259	8.25766	8.35679	8.29788	8.3041±0.0499	9.08404	8.96982	8.92144	8.9918±0.0835
P37889	Fbln2	4.74456	4.51179	4.69917	4.6518±0.1234	6.31931	6.46021	6.37273	6.3841±0.0711	5.61984	5.74939	5.77875	5.7160±0.0846
P37913	Lig1	0.00732264	0.752142	0.542461	0.4340±0.3841	-2.86215		-0.414663	-1.6384±1.7306	-4.05618	-3.52783	-1.57494	-3.0530±1.3070
P38060	Hmgcl	5.12667	4.9587	4.88578	4.9904±0.1235	4.78643	4.80617	4.83416	4.8089±0.0240	5.12701	4.75695	5.08456	4.9895±0.2025
P38647	Hspa9	8.73067	8.74848	8.69754	8.7256±0.0259	8.15792	8.09199	8.03302	8.0943±0.0625	8.07112	8.04425	8.03797	8.0511±0.0176
P39053	Dnm1	2.97899	2.9012	2.98017	2.9535±0.0453	0.858219	1.38274	1.46241	1.2345±0.3283	-0.0787947	0.172646	-0.211049	-0.0391±0.1949
P39054	Dnm2	5.53355	5.65272	5.72951	5.6386±0.0987	4.93069	5.02377	5.09136	5.0153±0.0807	5.00108	4.91689	4.92836	4.9488±0.0457
P39061	Col18a1	3.0368	3.30505	3.14245	3.1614±0.1351	3.3766	3.34978	3.47107	3.3992±0.0637	3.97926	3.99692	4.0585	4.0116±0.0416
P39447	Tjp1	3.78876	3.83935	4.18445	3.9375±0.2153	2.85581	2.77835	2.86835	2.8342±0.0487	2.20271	2.2331	2.43763	2.2911±0.1278
P39654	Alox15	1.797	1.81665	1.00359	1.5391±0.4638	0.947954	2.0965	1.68012	1.5749±0.5815	1.81782	1.9789	1.8721	1.8896±0.0820
P39749	Fen1	3.01054	3.2332	3.06564	3.1031±0.1160	0.955686	1.36243	1.07052	1.1295±0.2097	2.81726	1.11708	1.31022	1.7482±0.9309
P40124	Cap1	8.48783	8.5755	8.55742	8.5403±0.0463	7.53177	7.53649	7.21473	7.4277±0.1844	7.83707	7.81119	7.78161	7.8100±0.0278
P40142	Tkt	11.0536	10.9891	10.8988	10.9805±0.0778	9.71989	9.68753	9.67706	9.6948±0.0223	9.38463	9.55805	9.44721	9.4633±0.0878
P40201	Chd1	2.30961	2.39602	2.04032	2.2486±0.1855	1.92616	1.99779	1.75657	1.8935±0.1239	1.38497	1.12276	1.25616	1.2546±0.1311
P40237	Cd82	2.88351	3.37802	3.38282	3.2148±0.2869	1.51823	1.79886	0.840835	1.3860±0.4925	-0.0471455		-0.146637	-0.0969±0.0704
P40240	Cd9		4.01359	3.8617	3.9376±0.1074	5.08757	4.86423	4.91393	4.9552±0.1173			2.71067	2.7107
P40336	Vps26a	4.85823	5.28667	5.39968	5.1815±0.2856	4.74533	5.40517	4.58762	4.9127±0.4337	4.68984	4.41685	3.61286	4.2398±0.5599
P40630	Tfam	3.21114	3.49911	4.22521	3.6452±0.5226	4.07085	3.49699	4.09241	3.8867±0.3377	3.11913	3.47487	3.32024	3.3047±0.1784
P41105	Rpl28	7.55436	7.42772	7.29669	7.4263±0.1288	7.07535	6.45611	6.94029	6.8239±0.3256	6.85223	7.06861	6.7288	6.8832±0.1720
P41216	Acsl1	7.09088	6.84419	6.98811	6.9744±0.1239	7.41157	7.44884	7.43014	7.4302±0.0186	5.7583	5.9344	5.8894	5.8607±0.0915
P41241	Csk	3.75701	3.74761	3.71575	3.7401±0.0216	3.02596	2.88044	2.27713	2.7278±0.3971	2.79812	2.89941	2.81977	2.8391±0.0533
P41245	Mmp9	0.646198	0.652121	-0.360359	0.3127±0.5829	-1.0579	0.149794	1.23915	0.1103±1.1490	2.40727	2.72967	2.67023	2.6024±0.1716
P41317	Mbl2	1.96051	2.66289	2.85756	2.4937±0.4719	3.34004	3.13664	3.38519	3.2873±0.1324	4.31412	4.26047	4.23267	4.2691±0.0414
P41731	Cd63	4.07258	3.91066	1.68311	3.2221±1.3353	3.8279	2.57537	2.15082	2.8514±0.8719		1.22091		1.2209
P42125	Eci1	6.73792	6.88094	6.86474	6.8279±0.0783	7.64948	7.48602	7.50483	7.5468±0.0894	7.56125	7.43899	7.55547	7.5186±0.0690
P42128	Foxk1	1.22805	1.44238	1.43656	1.3690±0.1221	-1.28926	0.173409	0.328346	-0.2625±0.8926	-1.46442	-0.844672	-1.35766	-1.2222±0.3313
P42208	Septin2	8.3147	8.33204	8.37098	8.3392±0.0288	7.76109	7.71023	7.70706	7.7261±0.0303	7.96166	7.78786	7.94956	7.8997±0.0970
P42209	Septin1	-0.725937	-0.767918	-0.806517	-0.7668±0.0403						-2.9195		-2.9195
P42225	Stat1	5.80278	5.94734	6.27508	6.0084±0.2420	5.1146	5.38405	5.25368	5.2508±0.1347	4.6099	4.60829	4.67767	4.6320±0.0396
P42227	Stat3	4.93828	4.98581	5.0211	4.9817±0.0416	4.67557	4.78738	5.05692	4.8400±0.1960	3.9149	3.64132	3.73157	3.7626±0.1394
P42230	Stat5a	-0.193353	-0.338565	-0.46407	-0.3320±0.1355		-0.394567	-0.706897	-0.5507±0.2209	-1.36505	-1.40834	-0.948763	-1.2407±0.2538
P42232	Stat5b	1.05809	1.16516	1.76888	1.3307±0.3832	0.490752	-0.0778562	1.83246	0.7485±0.9809	0.669751	0.918946	0.702545	0.7637±0.1354
P42567	Eps15	4.02737	3.94955	3.97622	3.9844±0.0395	3.1202	2.75596	3.14301	3.0064±0.2172	2.18308	1.70098	1.16207	1.6820±0.5108
P42669	Pura	8.04641	7.56087	7.21092	7.6061±0.4196	7.2949	7.17447	6.79433	7.0879±0.2613	6.90019	7.55192	7.046	7.1660±0.3420
P42703	Lifr	-0.212607	1.5423	0.663971	0.6646±0.8775	-0.288041	-1.26053	-0.275705	-0.6081±0.5651	1.75883	1.50318	1.2729	1.5116±0.2431
P42932	Cct8	7.48438	7.46474	7.5202	7.4898±0.0281	7.17769	7.20139	7.23753	7.2055±0.0301	7.44692	7.41662	7.4214	7.4283±0.0163
P43024	Cox6a1	8.50981	7.99335	8.51328	8.3388±0.2992	5.52778	4.85578	5.49758	5.2937±0.3796	8.35475	7.31895	8.0263	7.9000±0.5293
P43025	Clec3b	6.33464	6.57243	6.16253	6.3565±0.2058	5.4873	5.67588	5.51243	5.5585±0.1024	6.5794	6.483	6.51256	6.5250±0.0494
P43247	Msh2	0.592079	1.20061	1.22802	1.0069±0.3595	-1.40026	-0.474052	-0.98855	-0.9543±0.4641	-2.29399	-0.36554	-0.505744	-1.0551±1.0752
P43274	H1-4	9.56769	9.58055	9.65348	9.6006±0.0463	8.90154	9.35147	9.2814	9.1781±0.2421	7.17077	7.14962	7.609	7.3098±0.2593
P43275	H1-1	8.33551	8.44182	8.52016	8.4325±0.0927	7.84081	8.0103	7.90294	7.9180±0.0857	5.37185	5.62573	5.98057	5.6594±0.3058
P43276	H1-5	9.93066	9.9472	9.93518	9.9377±0.0086	9.78849	9.71236	9.60293	9.7013±0.0933	7.59451	7.29962	7.63954	7.5112±0.1846
P43277	H1-3	8.17281	7.94357	8.09187	8.0694±0.1163	7.68839	7.99736	7.79551	7.8271±0.1569	6.17707	6.25234	6.13519	6.1882±0.0594
P43406	Itgav	2.37185	2.24838	2.30435	2.3082±0.0618	0.995008	0.747507	1.27048	1.0043±0.2616	-0.0339035	0.439773		0.2029±0.3349
P43883	Plin2	5.18804	5.24634	4.80635	5.0802±0.2390	3.03941	2.91802	3.79975	3.2524±0.4779	2.81223	2.43677	2.55532	2.6014±0.1919
P45376	Akr1b1	8.95722	9.14281	9.18298	9.0943±0.1204	8.78467	8.8581	8.86004	8.8343±0.0430	8.91693	8.96174	8.95037	8.9430±0.0233
P45377	Akr1b8	6.79552	6.77003	6.90215	6.8226±0.0701	6.66835	6.74797	6.69923	6.7052±0.0401	6.95349	6.78663	6.85568	6.8653±0.0838
P45591	Cfl2	8.01263	8.10313	7.98982	8.0352±0.0599	8.76259	8.56427	8.59002	8.6390±0.1078	9.42652	9.0711	9.07049	9.1894±0.2054
P45878	Fkbp2	7.21163	7.37052	7.28088	7.2877±0.0797	6.66248	6.32971	6.39279	6.4617±0.1768	7.10845	6.82737	6.93191	6.9559±0.1421
P45952	Acadm	8.08945	8.20126	8.25426	8.1817±0.0841	7.79586	7.65041	7.44145	7.6292±0.1782	7.61433	7.66353	7.68004	7.6526±0.0342
P46061	Rangap1	4.49565	4.2401	4.37852	4.3714±0.1279	2.46715	2.67921	2.58597	2.5774±0.1063	1.13669	3.39966	3.27011	2.6022±1.2708
P46412	Gpx3	8.01715	7.96319	8.00685	7.9957±0.0286	9.13597	9.08672	9.12736	9.1167±0.0263	9.68764	9.69609	9.66526	9.6830±0.0159
P46414	Cdkn1b	2.82274	2.81717	2.6595	2.7665±0.0927		1.77116	1.3159	1.5435±0.3219	1.63187	2.62975	2.59954	2.2871±0.5676
P46460	Nsf	3.97	4.36429	4.24052	4.1916±0.2016	4.11766	3.78977	3.87988	3.9291±0.1694	3.43801	3.26564	3.35553	3.3531±0.0862
P46467	Vps4b	5.48933	5.54928	5.7779	5.6055±0.1523	4.50771	3.86454	3.86319	4.0785±0.3717	4.60095	4.51224	4.51112	4.5414±0.0515
P46471	Psmc2	7.44279	7.33801	7.38195	7.3876±0.0526	6.23353	6.43177	6.32439	6.3299±0.0992	6.52996	6.67222	6.50617	6.5694±0.0898
P46638;P62492	Rab11b	7.76425	8.01342	7.76546	7.8477±0.1435	7.98474	8.07379	8.13722	8.0653±0.0766	8.45912	8.30085	8.50948	8.4232±0.1089
P46656	Fdx1	3.61899	3.08455	3.0775	3.2603±0.3106	2.95132	3.01255	2.98149	2.9818±0.0306	3.69732	3.60557	2.38436	3.2291±0.7330
P46660	Ina	1.42287	1.65565	1.54492	1.5411±0.1164
P46664	Adss2	5.63051	4.62171	5.50426	5.2522±0.5496	4.95875	5.19019	4.30565	4.8182±0.4587	5.2668	5.43669	5.35515	5.3529±0.0850
P46718	Pdcd2	1.22974	0.809869	1.35341	1.1310±0.2849	1.03632	0.717738	0.424872	0.7263±0.3058	0.0175897	0.197282	0.363282	0.1927±0.1729
P46735	Myo1b	1.75092	1.89278	1.90027	1.8480±0.0842	0.712157	0.633334	0.880606	0.7420±0.1263	-0.385768	-0.934191	0.266023	-0.3513±0.6008
P46737	Brcc3	2.30504	4.11882	4.23535	3.5531±1.0824	1.60717	1.45968	1.85691	1.6413±0.2008	2.51896	4.17431	2.39579	3.0297±0.9932
P46935	Nedd4	5.70292	5.57337	5.64708	5.6411±0.0650	5.93507	5.8614	5.66023	5.8189±0.1423	4.62271	4.61674	4.67779	4.6391±0.0337
P46938	Yap1	4.65844	4.46837	4.7622	4.6297±0.1490	3.72647	3.85685	3.98325	3.8555±0.1284	3.96666	4.12704	4.04883	4.0475±0.0802
P46978	Stt3a	4.13579	3.97896	4.069	4.0613±0.0787	3.86196	3.61089	3.41156	3.6281±0.2257	2.19332	1.31941	1.39803	1.6369±0.4835
P47199	Cryz	4.43654	4.12246	4.45088	4.3366±0.1856	3.06029	2.42833	2.83889	2.7758±0.3207	4.02529	4.35699	4.19005	4.1908±0.1658
P47226	Tes	2.40157	1.35373	1.35513	1.7035±0.6046	1.23917	1.38354	0.999872	1.2075±0.1938		-0.530563	0.919441	0.1944±1.0253
P47738	Aldh2	9.92125	10.0256	10.0126	9.9865±0.0569	8.90842	8.90781	8.98508	8.9338±0.0444	8.88418	8.92265	8.99472	8.9339±0.0561
P47739	Aldh3a1	8.61638	8.58375	8.60914	8.6031±0.0171	7.3871	7.32522	7.34542	7.3526±0.0316	7.55366	7.4151	7.59624	7.5217±0.0947
P47740	Aldh3a2	4.66241	4.86363	4.65742	4.7278±0.1176	4.00062	4.3082	3.68491	3.9979±0.3117	2.76078	2.5299	2.62645	2.6390±0.1160
P47753	Capza1	7.1669	7.16386	7.10531	7.1454±0.0347	6.29287	6.0635	6.17562	6.1773±0.1147	6.98311	6.9418	6.74248	6.8891±0.1287
P47754	Capza2	8.91371	8.8214	8.78849	8.8412±0.0649	8.52321	8.57909	8.45059	8.5176±0.0644	8.71404	8.751	8.64821	8.7044±0.0521
P47757	Capzb	8.59348	8.63069	8.54929	8.5912±0.0407	8.25808	7.8596	8.1334	8.0837±0.2038	8.36054	8.26029	8.27621	8.2990±0.0539
P47758	Srprb	3.95062	3.61817	3.84598	3.8049±0.1700	3.8708	0.817031		2.3439±2.1593	3.10951	2.92875	1.37928	2.4725±0.9511
P47791	Gsr	5.9422	5.78931	5.89262	5.8747±0.0780	5.65646	5.46985	5.53455	5.5536±0.0948	5.52362	5.48506	5.4922	5.5003±0.0205
P47802	Mtx1	2.86043	3.21816	2.54951	2.8760±0.3346	3.50146	3.36786	3.56218	3.4772±0.0994	2.82086	3.15875	2.74685	2.9088±0.2196
P47809	Map2k4	3.00682	2.78305	3.22286	3.0042±0.2199	2.76804	2.46521	2.87061	2.7013±0.2108	2.57435	2.86494	2.9831	2.8075±0.2104
P47811	Mapk14	4.37436	4.65577	4.73514	4.5884±0.1896	5.13435	4.98445	5.03832	5.0524±0.0759	4.60455	4.59636	4.63357	4.6115±0.0196
P47856	Gfpt1	-0.184592	-0.039625	-0.259558	-0.1613±0.1118	0.989214	0.696818	1.23589	0.9740±0.2699	-0.536605	0.349204	0.322353	0.0450±0.5038
P47857	Pfkm	7.60693	7.56922	7.5713	7.5825±0.0212	9.46582	9.55766	9.46201	9.4952±0.0542	7.5448	7.51707	7.44315	7.5017±0.0525
P47911	Rpl6	8.57681	8.47351	8.58519	8.5452±0.0622	8.50918	8.48873	8.38699	8.4616±0.0654	7.90747	7.76139	7.72802	7.7990±0.0954
P47915	Rpl29	7.0639	6.82415	7.10974	6.9993±0.1534	7.65682	7.84787	7.84211	7.7823±0.1087	5.85422	5.91377	5.93354	5.9005±0.0413
P47931	Fst		0.298435		0.2984		-0.0338654		-0.0339	0.801983	0.979386	0.684405	0.8219±0.1485
P47934	Crat	6.22264	6.1619	6.11621	6.1669±0.0534	6.69659	6.62381	6.55652	6.6256±0.0701	5.18821	5.29173	5.07409	5.1847±0.1089
P47941	Crkl	5.54473	5.13574	5.58488	5.4218±0.2485	5.18134	5.14046	5.25968	5.1938±0.0606	5.15986	5.25476	4.9582	5.1243±0.1514
P47955	Rplp1	9.26514	9.04869	9.25609	9.1900±0.1224	7.96059	8.00645	7.72451	7.8972±0.1513	9.02473	8.89805	8.89118	8.9380±0.0752
P47962	Rpl5	9.33278	9.28112	9.42899	9.3476±0.0750	8.75174	8.99334	8.82252	8.8559±0.1242	8.56553	8.42487	8.49489	8.4951±0.0703
P47963	Rpl13	8.61667	8.64588	8.6194	8.6273±0.0161	8.43916	8.34926	8.16465	8.3177±0.1400	7.99334	7.72776	7.82635	7.8491±0.1343
P47968	Rpia	4.21059	3.97337	4.52671	4.2369±0.2776	3.02961	1.51475	2.70405	2.4161±0.7974	3.49428	3.52293	3.9668	3.6613±0.2649
P48024;Q9CXU9	Eif1	6.35798	6.50381	6.52682	6.4629±0.0916	6.419	6.05775	5.57593	6.0176±0.4230	5.80901	5.88533	6.19161	5.9620±0.2025
P48036	Anxa5	11.3841	11.3643	11.3625	11.3703±0.0120	10.885	10.8749	10.8464	10.8688±0.0200	10.8919	10.8545	10.8203	10.8556±0.0358
P48193	Epb41	1.27605	1.8379	0.265853	1.1266±0.7966	0.859469	0.741882	1.31024	0.9705±0.3000	-2.56285	-2.01238		-2.2876±0.3892
P48428	Tbca	6.93034	7.88282	7.88744	7.5669±0.5513	6.23164	6.16295	6.16486	6.1865±0.0391	7.11788	7.04877	6.77048	6.9790±0.1839
P48453	Ppp3cb	1.5052	2.07779	2.15008	1.9110±0.3533	2.50722	2.49831	2.92886	2.6448±0.2460	0.82477	1.62947	1.10585	1.1867±0.4084
P48678	Lmna	12.1789	12.2159	12.2063	12.2004±0.0192	11.5629	11.5661	11.6688	11.5993±0.0602	11.259	11.325	11.3438	11.3093±0.0445
P48722	Hspa4l	4.26551	4.61911	4.47726	4.4540±0.1779	3.08499	2.64142	3.0277	2.9180±0.2413	3.08536	2.70429	3.03932	2.9430±0.2080
P48725	Pcnt	5.15717	5.39467	5.32902	5.2936±0.1226					1.97291			1.9729
P48758	Cbr1	7.94041	8.02026	8.04336	8.0013±0.0540	7.24706	6.98403	6.94082	7.0573±0.1658	7.41309	7.4062	7.44534	7.4215±0.0209
P48771	Cox7a2	6.26065	6.51806	4.83779	5.8722±0.9050	7.42229	7.31869	7.35466	7.3652±0.0526	8.20764	8.01477	8.12043	8.1143±0.0966
P48774	Gstm5	3.44979	4.0193	3.60819	3.6924±0.2940	2.92266	3.58756	3.40677	3.3057±0.3438	4.05995	4.35335	3.74295	4.0521±0.3053
P48962	Slc25a4	9.19166	9.33453	9.88225	9.4695±0.3645	11.0336	11.0897	11.1019	11.0751±0.0364	9.29984	8.64781	9.2595	9.0691±0.3654
P48997	Ivl	7.94043	7.87982	7.80037	7.8735±0.0702	6.53142	6.65852	6.58385	6.5913±0.0639	6.72987	6.72022	6.73212	6.7274±0.0063
P48999	Alox5	0.427286	0.182619	1.50936	0.7064±0.7060	0.705938	0.654464	1.1235	0.8280±0.2572	0.105962	-0.954302		-0.4242±0.7497
P49182	Serpind1	4.97146	5.10068	4.98081	5.0177±0.0721	6.54494	6.80266	6.47528	6.6076±0.1725	8.05484	7.89872	7.98703	7.9802±0.0783
P49290	Epx	0.343495	0.385015	0.455368	0.3946±0.0566	-1.98429	-1.97454		-1.9794±0.0069	-4.04405			-4.044
P49300	Clec10a	4.26924	4.68131	5.17335	4.7080±0.4526	2.28477	2.52953	0.549977	1.7881±1.0792	2.03674			2.0367
P49312	Hnrnpa1	10.007	9.9418	9.82512	9.9246±0.0921	8.99777	8.76333	8.93096	8.8974±0.1208	8.89935	8.89889	8.8248	8.8743±0.0429
P49442	Inpp1	3.82486	3.31235	3.6995	3.6122±0.2672	2.26174	2.2154	2.93831	2.4718±0.4047	3.45739	3.13475	3.1072	3.2331±0.1947
P49443	Ppm1a	2.5197	2.95957	2.13405	2.5378±0.4131	1.78917	1.92126	1.69781	1.8027±0.1123	2.0225	1.69014		1.8563±0.2350
P49586;Q811Q9	Pcyt1a	4.61267	4.54403	4.76325	4.6400±0.1121	3.56192	3.60951	3.73632	3.6359±0.0901	3.43959	3.11436	3.34324	3.2991±0.1671
P49615	Cdk5	2.51546	2.95162	3.00182	2.8230±0.2675	2.35062	2.38002	2.51033	2.4137±0.0850	2.59581	2.83175	2.78257	2.7367±0.1245
P49710	Hcls1	5.45315	5.31722	5.49988	5.4234±0.0949	3.76694	4.04666	3.40085	3.7381±0.3239	2.6181	2.08036	1.84072	2.1797±0.3981
P49717	Mcm4	1.9	2.32185	1.77345	1.9984±0.2871	0.838511	0.91468	1.17939	0.9775±0.1789	-0.286047			-0.286
P49718	Mcm5	-1.53426	0.934099	1.16455	0.1881±1.4961	-0.898889	0.573033	-1.46441	-0.5968±1.0518	-0.715511	-2.87841	-0.960842	-1.5183±1.1843
P49722	Psma2	8.51133	8.40827	8.29578	8.4051±0.1078	7.15174	7.30551	7.37519	7.2775±0.1143	8.30052	7.95812	8.17759	8.1454±0.1735
P49813	Tmod1	4.31674	4.36091	4.38736	4.3550±0.0357	5.1066	5.1787	5.28545	5.1902±0.0900	4.39155	4.65357	4.70948	4.5849±0.1697
P49817	Cav1	8.58657	8.81681	8.70089	8.7014±0.1151	8.33339	8.40366	8.53161	8.4229±0.1005	6.14229	6.39001	6.70656	6.4130±0.2828
P49935	Ctsh	6.37666	6.43526	6.43277	6.4149±0.0331	5.16519	4.99502	4.98151	5.0472±0.1024	6.68569	6.89749	7.00086	6.8613±0.1607
P49962	Srp9	5.87369	5.80142	5.85625	5.8438±0.0377	5.46431	5.41379	5.51709	5.4651±0.0517	5.28498	5.72317	5.41397	5.4740±0.2252
P50136	Bckdha	5.13488	5.15629	5.24032	5.1772±0.0557	4.31433	4.14742	4.37776	4.2798±0.1190	4.26437	3.79619	3.99756	4.0194±0.2348
P50171	Hsd17b8	5.05261	4.74682	5.3703	5.0566±0.3118	5.40024	5.10768	4.46235	4.9901±0.4799	5.27897	5.23334	5.46703	5.3264±0.1239
P50172	Hsd11b1	1.7411	1.89881	1.86422	1.8347±0.0829			1.21098	1.211
P50247	Ahcy	8.39513	8.37495	8.28269	8.3509±0.0599	7.83894	8.03552	7.99123	7.9552±0.1031	7.76551	7.92015	8.03057	7.9054±0.1331
P50285	Fmo1	2.36298	2.32934	2.24134	2.3112±0.0628	1.81947	1.50025	1.67057	1.6634±0.1597		-2.18789	-2.568	-2.3779±0.2688
P50295;P50296;P50294	Nat2	1.19462	1.83105	1.97609	1.6673±0.4157	0.650132	0.259123	0.387467	0.4322±0.1993	1.14411	0.947313	0.891732	0.9944±0.1326
P50396	Gdi1	6.38365	6.37448	6.08788	6.2820±0.1682	4.97187	4.95418	5.3222	5.0828±0.2076	5.559	5.54219	5.66215	5.5878±0.0650
P50427	Sts	3.30401	3.7178	3.38251	3.4681±0.2198	2.53821	3.02809	3.00989	2.8587±0.2777	3.09859	3.26522	3.05085	3.1382±0.1125
P50428	Arsa	2.86423	3.28937	3.06858	3.0741±0.2126	1.57775	1.82096	1.65175	1.6835±0.1247	3.22177	3.12061	3.07282	3.1384±0.0761
P50429	Arsb	2.19012	2.82826	0.968627	1.9957±0.9449	0.659017	2.14549	1.59606	1.4669±0.7516	2.58049	2.47217	2.32798	2.4602±0.1267
P50431	Shmt1	4.83638	5.12497	5.02668	4.9960±0.1467	3.52195	3.55861	3.41528	3.4986±0.0745	4.08278	3.92753	4.26962	4.0933±0.1713
P50462	Csrp3	2.78019	3.50933	3.37183	3.2204±0.3874	8.49017	8.08214	8.27315	8.2818±0.2042	7.5855	7.31736	7.40078	7.4345±0.1372
P50516	Atp6v1a	7.64323	7.77804	7.84158	7.7543±0.1013	6.8291	6.67141	6.6706	6.7237±0.0913	7.38017	7.26726	7.49115	7.3795±0.1119
P50518	Atp6v1e1	7.23953	7.23493	7.25998	7.2448±0.0133	6.18692	6.14177	6.08337	6.1374±0.0519	6.58421	6.72317	6.59855	6.6353±0.0764
P50543	S100a11	11.1205	10.1701	10.3171	10.5359±0.5116	8.73374	8.90869	8.74757	8.7967±0.0973	9.91839	11.2423	10.2194	10.4600±0.6940
P50544	Acadvl	6.3298	6.40747	6.22815	6.3218±0.0899	7.57129	7.56983	7.60761	7.5829±0.0214	6.68149	6.86808	6.58452	6.7114±0.1441
P50580	Pa2g4	7.91216	7.88199	7.87795	7.8907±0.0187	6.97613	6.8918	7.07058	6.9795±0.0894	7.76015	7.71841	7.50582	7.6615±0.1364
P50608	Fmod	3.40387	4.40099	2.99154	3.5988±0.7247	8.56015	8.8062	8.86271	8.7430±0.1609	7.9883	7.88117	8.02323	7.9642±0.0740
P50752	Tnnt2					5.14818	4.99093	5.0793	5.0728±0.0788	5.53512	5.47068	5.4581	5.4880±0.0413
P51125	Cast	7.53964	7.51307	7.55269	7.5351±0.0202	6.06648	5.85985	6.16947	6.0319±0.1577	5.8936	6.04138	5.95436	5.9631±0.0743
P51150	Rab7a	8.24571	8.13009	8.25835	8.2114±0.0707	8.0632	7.92903	8.05215	8.0148±0.0745	7.73257	7.88633	7.84621	7.8217±0.0798
P51174	Acadl	8.74707	8.73565	8.71499	8.7326±0.0163	9.0159	8.86016	8.88228	8.9194±0.0843	8.89328	8.88711	8.94752	8.9093±0.0332
P51410	Rpl9	8.16563	8.32875	8.11217	8.2022±0.1128	7.18309	7.27172	7.42033	7.2917±0.1199	7.77614	7.75236	7.78417	7.7709±0.0165
P51432	Plcb3	4.09844	3.93358	3.95678	3.9963±0.0892	2.87685	3.26814	3.32926	3.1581±0.2455	3.00906	3.63292	3.12665	3.2562±0.3315
P51437	Camp	5.2774	4.57457	5.29173	5.0479±0.4100	6.23499	5.97035	5.83588	6.0137±0.2031	6.5807	7.72356	6.39048	6.8982±0.7210
P51569	Gla	2.48307	2.01941	2.3485	2.2837±0.2385	-0.715784			-0.7158	1.74874	2.65939	1.97445	2.1275±0.4742
P51637	Cav3	4.48694	4.34247	4.76723	4.5322±0.2160	6.57961	6.51499	6.78165	6.6254±0.1391	5.50293	5.63714	5.69793	5.6127±0.0998
P51655	Gpc4	1.26238	0.444048	2.1371	1.2812±0.8467	0.143407			0.1434
P51660	Hsd17b4	6.50073	6.54652	6.57889	6.5420±0.0393	5.20193	5.09864	5.08879	5.1298±0.0627	4.70477	4.69536	5.1422	4.8474±0.2553
P51667	Myl2	0.179077			0.1791	10.9407	10.7488	10.7023	10.7973±0.1264	8.59066	8.72803	8.71115	8.6766±0.0749
P51855	Gss	4.86385	4.92987	5.04344	4.9457±0.0908	3.54915	3.16355	2.98777	3.2335±0.2872	4.32503	4.28236	4.11851	4.2420±0.1090
P51859	Hdgf	8.22538	8.24037	8.25157	8.2391±0.0131	7.69266	7.54789	7.51042	7.5837±0.0962	7.7153	7.73102	7.65794	7.7014±0.0385
P51863	Atp6v0d1	5.1159	5.01142	4.94581	5.0244±0.0858	4.38381	4.21495	4.60612	4.4016±0.1962	5.37014	5.42612	5.31571	5.3707±0.0552
P51881	Slc25a5	8.22959	8.05494	8.15805	8.1475±0.0878	7.90918	8.08487	8.05707	8.0170±0.0944	7.60638	7.5978	7.6175	7.6072±0.0099
P51885	Lum	12.9864	12.7804	12.9368	12.9012±0.1075	12.6718	12.5765	12.5415	12.5966±0.0674	13.8586	13.9642	13.7858	13.8695±0.0897
P51910	Apod	3.1738	3.50074	3.06986	3.2481±0.2249	4.81033	4.86942	4.96179	4.8805±0.0763	6.03802	6.01439	5.82438	5.9589±0.1171
P51912	Slc1a5	3.44964	3.4692	3.53238	3.4837±0.0432	3.06695	2.70144	2.8105	2.8596±0.1876
P51942	Matn1					3.66644	3.44849	3.51359	3.5428±0.1119
P52196	Tst	6.21475	5.71016	6.05245	5.9925±0.2576	5.45766	5.38247	5.3812	5.4071±0.0438	4.69566	4.15343	4.60005	4.4830±0.2894
P52293	Kpna2	0.42905	0.537791	0.268704	0.4118±0.1354	0.727998	0.844704	0.624117	0.7323±0.1104	0.377895	0.839467	0.215983	0.4778±0.3235
P52430	Pon1	4.1967	4.21678	4.07868	4.1641±0.0746	4.31622	4.87335	4.76708	4.6522±0.2958	5.6945	5.96551	5.86287	5.8410±0.1368
P52432	Polr1c	3.98539	3.31195	3.32386	3.5404±0.3854	1.86829	1.75466	1.8153	1.8127±0.0569	2.73972	2.8498	2.83229	2.8073±0.0592
P52479	Usp10	1.77336	0.682226	1.79072	1.4154±0.6350	2.12931	-0.120618	1.94636	1.3184±1.2495	0.340089	1.89407	-0.780276	0.4846±1.3430
P52480	Pkm	11.3868	11.2653	11.4031	11.3517±0.0753	11.6666	11.5975	11.6732	11.6458±0.0419	11.4122	11.414	11.3978	11.4080±0.0089
P52503	Ndufs6	7.53922	7.59385	7.51065	7.5479±0.0423	7.74315	7.81086	8.01042	7.8548±0.1389	8.34537	8.49907	8.37019	8.4049±0.0825
P52760	Rida	5.17045	4.87571	4.58731	4.8778±0.2916	5.3605	5.02902	5.19958	5.1964±0.1658	5.44214	5.29583	5.52551	5.4212±0.1163
P52825	Cpt2	5.29905	5.32772	5.59045	5.4057±0.1606	5.54923	5.81129	5.49666	5.6191±0.1685	3.93125	3.80515	4.27959	4.0053±0.2457
P52840	Sult1a1	1.34142	1.87831	1.41599	1.5452±0.2908	1.49361	1.39858	1.80705	1.5664±0.2137	1.10889	2.11769	1.10366	1.4434±0.5839
P52875	Tmem165		1.93325	2.36357	2.1484±0.3043		1.24113	1.5692	1.4052±0.2320
P52912;P70318	Tia1	3.98078	3.85527	4.01997	3.9520±0.0860	2.48183	2.23466	1.97455	2.2303±0.2537	2.64545	2.93925	2.20562	2.5968±0.3692
P53026	Rpl10a	9.28503	9.37738	9.32332	9.3286±0.0464	9.28737	9.15781	9.1445	9.1966±0.0789	8.42583	8.49068	8.42172	8.4461±0.0387
P53395	Dbt	4.16302	4.04564	4.02739	4.0787±0.0736	3.44354	4.55437	4.07177	4.0232±0.5570	4.23525	3.86455	3.86896	3.9896±0.2128
P53564;P70403	Cux1	0.65742	0.54741	-0.0916806	0.3710±0.4045
P53566	Cebpa	2.74066	2.34586	2.68239	2.5896±0.2131	2.17076	1.94535	3.47395	2.5300±0.8252	0.840621		1.17121	1.0059±0.2338
P53612	Rabggtb										0.812562		0.8126
P53690	Mmp14	2.8315	2.98768	2.94349	2.9209±0.0805	3.78833	3.50431	3.58123	3.6246±0.1469	3.06377	3.44528	3.52903	3.3460±0.2480
P53702	Hccs			-0.397093	-0.3971	-1.18966	-0.846315	-0.565641	-0.8672±0.3125	-0.631498	-0.600811		-0.6162±0.0217
P53810	Pitpna	6.55985	6.57637	6.42074	6.5190±0.0855	6.14059	6.21616	6.41472	6.2572±0.1416	6.55611	6.49962	6.62243	6.5594±0.0615
P53811	Pitpnb	4.27	4.39927	4.56669	4.4120±0.1488	3.89811	2.89617	3.6838	3.4927±0.5276	3.26554	4.22614	4.18127	3.8910±0.5421
P53986	Slc16a1	1.93345	0.968074		1.4508±0.6826	3.29464	3.42772	2.91928	3.2139±0.2637	1.83008	2.39522	2.6955	2.3069±0.4394
P53994	Rab2a	7.0116	7.20288	7.06612	7.0935±0.0985	6.6435	7.00894	6.99756	6.8833±0.2078	6.66057	6.66751	6.76681	6.6983±0.0594
P53996	Cnbp	1.88244	1.43601	1.4465	1.5883±0.2548					0.971197	1.48427	1.15227	1.2026±0.2602
P54071	Idh2	7.70607	7.75778	7.65439	7.7061±0.0517	8.8322	8.84066	8.80952	8.8275±0.0161	7.96393	7.92731	8.06004	7.9838±0.0686
P54116	Stom	6.11815	6.0079	5.96796	6.0313±0.0778	5.06542	5.26795	5.07916	5.1375±0.1132	5.17069	5.55932	5.15301	5.2943±0.2296
P54227	Stmn1	7.7412	7.71904	7.70842	7.7229±0.0167	5.0032	5.36317	5.13637	5.1676±0.1820	6.00373	6.19533	5.99456	6.0645±0.1134
P54310	Lipe	5.01516	5.00606	4.95001	4.9904±0.0353	3.30732	3.79774	3.66196	3.5890±0.2532	-0.143081	0.855449	1.60175	0.7714±0.8754
P54726	Rad23a	4.68715	4.68249	4.43037	4.6000±0.1469	4.26622	4.69148	4.82933	4.5957±0.2935	4.81615	4.70511	4.83214	4.7845±0.0692
P54728	Rad23b	8.516	8.53	8.49686	8.5143±0.0166	7.41446	7.40187	7.71517	7.5105±0.1774	8.10057	8.12802	8.22251	8.1504±0.0640
P54729	Nub1	2.74749	2.82178	2.84336	2.8042±0.0503	2.64238	2.64574	2.39866	2.5623±0.1417	1.38919	-0.105696		0.6417±1.0570
P54731	Faf1	-1.52812	0.867404	-1.60442	-0.7550±1.4056	2.06044	2.83649	2.07704	2.3247±0.4433	2.71501	1.88563	0.936036	1.8456±0.8902
P54775	Psmc4	7.87002	7.86444	7.81787	7.8508±0.0286	6.68153	6.62186	6.71733	6.6736±0.0482	7.07914	6.9547	6.98652	7.0068±0.0646
P54797	Tango2	4.55645	4.76766	4.63027	4.6515±0.1072	3.01759	3.22519	3.28601	3.1763±0.1407	3.93601	3.7838	3.86513	3.8616±0.0762
P54818	Galc		1.03727		1.0373					0.164256		0.93794	0.5511±0.5471
P54822	Adsl	4.52118	4.49613	5.19223	4.7365±0.3949	5.82904	5.89609	5.99728	5.9075±0.0847	5.35968	5.43094	5.53391	5.4415±0.0876
P54823	Ddx6	5.00333	4.78165	5.08853	4.9578±0.1584	4.46478	4.07254	4.11945	4.2189±0.2142	3.50555	3.6224	4.1585	3.7622±0.3482
P54869	Hmgcs2	3.30132	3.10241	3.26574	3.2232±0.1061	2.44342	3.4365	1.16969	2.3499±1.1363	2.70744	2.68817	0.338018	1.9112±1.3625
P54923	Adprh	5.78792	5.81163	5.58689	5.7288±0.1235	5.22148	5.2503	4.97323	5.1483±0.1523	5.11489	5.47796	5.2859	5.2929±0.1816
P55002	Mfap2	4.82085	5.03908	4.5496	4.8032±0.2452
P55012	Slc12a2	0.317973	0.430014	0.29245	0.3468±0.0732	1.22234	0.655646	-0.175706	0.5674±0.7032	-0.482875	-1.1584	-2.15053	-1.2639±0.8388
P55065	Pltp	3.54597	3.55573	3.30446	3.4687±0.1423	2.83509	2.84144	2.77283	2.8165±0.0379	7.06795	4.04529	3.93029	5.0145±1.7793
P55096	Abcd3	1.81432	0.566231	1.56686	1.3158±0.6608	0.110198	-0.63384	-0.512021	-0.3452±0.3991	-1.76113		-2.32453	-2.0428±0.3984
P55097	Ctsk	6.07479	5.82781	5.86207	5.9216±0.1338	4.3732	4.40185	4.3734	4.3828±0.0165	3.8227	3.96898	4.68512	4.1589±0.4615
P55194	Sh3bp1	4.17236	4.37468	4.3819	4.3096±0.1189	2.23997	2.5919	2.35204	2.3946±0.1798	3.52667	3.30567	3.01988	3.2841±0.2541
P55249	Alox12e	2.54829	2.70329	2.57033	2.6073±0.0839
P55258	Rab8a	4.04925	4.84879	3.88155	4.2599±0.5169	4.95245	4.91635	4.59263	4.8205±0.1981	4.21571	3.41024	3.57996	3.7353±0.4246
P55264	Adk	6.16576	6.63844	6.16155	6.3219±0.2741	5.50941	5.30436	5.66955	5.4944±0.1831	5.61587	5.90618	6.2239	5.9153±0.3041
P55284	Cdh5	1.58928	1.01802	1.43366	1.3470±0.2953	-1.25978	1.92149	0.334973	0.3322±1.5906	1.72891	1.9307	1.7525	1.8040±0.1103
P55288	Cdh11	0.888569	0.625194	-1.79018	-0.0921±1.4764		-2.34294	2.73103	0.1940±3.5878	0.658682	1.0731	0.955023	0.8956±0.2135
P55302	Lrpap1	5.77188	5.61078	5.96349	5.7821±0.1766	5.18916	5.41449	4.91022	5.1713±0.2526	5.14073	5.04446	4.94891	5.0447±0.0959
P55772	Entpd1	4.2582	4.69511	4.30071	4.4180±0.2409	3.75029	3.83603	3.7337	3.7733±0.0549	2.95548	3.48424	3.23664	3.2255±0.2646
P55821	Stmn2	4.02241	4.34443	4.18849	4.1851±0.1610	2.49808	2.22314	2.73867	2.4866±0.2580	2.60234	2.27677	3.01225	2.6305±0.3685
P55849	Dsc1	6.286	6.38491	6.29924	6.3234±0.0537	5.51112	5.60648	5.85082	5.6561±0.1752	4.47552	4.39445	4.7073	4.5258±0.1624
P55850	Dsc3	6.45425	6.48485	6.3642	6.4344±0.0627	5.23552	5.14774	5.18963	5.1910±0.0439	3.82019	3.7879	3.77941	3.7958±0.0215
P55937	Golga3	-0.409909	0.701517	-0.0158958	0.0919±0.5635	-1.38339	-0.0498089	-0.142028	-0.5251±0.7447	-2.0894			-2.0894
P56135	Atp5mf	8.00288	8.15417	7.8905	8.0158±0.1323	9.00787	8.89551	8.99462	8.9660±0.0614	7.6733	7.62473	7.39684	7.5650±0.1476
P56212	Arpp19	6.25681	6.40542	5.97095	6.2111±0.2208	5.09904	5.72381	5.25165	5.3582±0.3257	5.93763	5.85502	6.1252	5.9726±0.1384
P56375	Acyp2	5.61664	5.62152	5.51309	5.5838±0.0612	7.30275	7.14631	7.01765	7.1556±0.1428	7.35366	7.10039	7.36382	7.2726±0.1492
P56376	Acyp1	5.99942	5.58673	6.31629	5.9675±0.3658	5.27912	5.42095	5.2809	5.3270±0.0814	5.61068	5.73385	5.81616	5.7202±0.1034
P56379	Atp5mpl	6.63853	6.85222	6.80419	6.7650±0.1121	8.14024	8.10338	8.04545	8.0964±0.0478	6.14713	5.80612	5.8309	5.9281±0.1901
P56380	Nudt2	5.47593	5.30025	5.57085	5.4490±0.1373	2.91547	2.83951	3.01788	2.9243±0.0895	3.84901	4.86752	4.27291	4.3298±0.5116
P56382	Atp5f1e	6.92533	6.79689	6.9607	6.8943±0.0862	8.47623	8.45838	8.27683	8.4038±0.1103	8.48172	8.69092	8.52532	8.5660±0.1104
P56391	Cox6b1	7.41007	7.51083	7.47137	7.4641±0.0508	7.93967	8.03319	7.96339	7.9787±0.0486	8.99227	8.99165	8.87925	8.9544±0.0651
P56392	Cox7a1	6.32247	6.20265	6.2469	6.2573±0.0606	8.29891	8.08869	8.11055	8.1660±0.1156	7.5092	7.59706	7.6003	7.5689±0.0517
P56394	Cox17					5.20008	5.52487		5.3625±0.2297	5.55524	5.6012		5.5782±0.0325
P56395	Cyb5a	10.4572	10.521	10.3964	10.4582±0.0623	9.62894	9.3522	9.71204	9.5644±0.1884	10.2289	10.1294	10.2067	10.1883±0.0522
P56399	Usp5	7.03695	7.02319	7.05282	7.0377±0.0148	5.76118	5.84938	5.64648	5.7523±0.1017	5.91734	6.0971	5.99336	6.0026±0.0902
P56480	Atp5f1b	11.9027	11.9573	11.964	11.9413±0.0337	12.0252	12.0182	12.0168	12.0200±0.0045	12.3627	12.3759	12.3515	12.3633±0.0122
P56542	Dnase2	3.74239	4.48548	4.28212	4.1700±0.3840	1.19401	0.944588	1.95757	1.3654±0.5278	4.54396	5.18123	4.86965	4.8649±0.3187
P56546	Ctbp2	2.23966	2.30698		2.2733±0.0476		-0.302627		-0.3026	1.41533	1.4308	1.61421	1.4868±0.1106
P56565	S100a1	6.79511	6.6113	7.11779	6.8414±0.2564	5.73977	5.76137	5.84939	5.7835±0.0581	6.37128	7.04085	7.12819	6.8468±0.4141
P56567	Csta	7.67422	7.63173	7.99176	7.7659±0.1967	6.86492	6.76496	6.85395	6.8279±0.0548	8.26603	8.46848	8.57722	8.4372±0.1579
P56812	Pdcd5	6.69542	6.9849	6.91367	6.8647±0.1508	6.83823	6.63406	6.39925	6.6238±0.2197	6.69033	6.77777	6.71168	6.7266±0.0456
P56959	Fus	8.40565	8.24858	8.51513	8.3898±0.1340	7.41472	7.47671	7.38669	7.4260±0.0461	7.43288	7.08026	7.12693	7.2134±0.1915
P57016	Lad1	5.52536	5.69941	5.66441	5.6297±0.0921	3.79044	3.22455	3.93143	3.6488±0.3741	3.67498	4.00291	4.14968	3.9425±0.2430
P57716	Ncstn	2.06037	2.42512	2.60766	2.3644±0.2787	1.16196	1.44602	1.05665	1.2215±0.2014	1.45351	1.82884	1.43209	1.5715±0.2231
P57746	Atp6v1d	3.94597	3.03358	4.44447	3.8080±0.7155	3.04969	2.90445	3.22045	3.0582±0.1582	3.25704	3.30216	3.34255	3.3006±0.0428
P57759	Erp29	7.96504	7.7393	7.74796	7.8174±0.1279	6.77437	6.97747	6.89105	6.8810±0.1019	7.57147	7.44956	7.47148	7.4975±0.0650
P57776	Eef1d	9.85768	9.95744	9.93939	9.9182±0.0532	9.56489	9.40752	9.53885	9.5038±0.0844	9.45776	9.46535	9.51539	9.4795±0.0313
P57780	Actn4	9.30625	9.44359	9.35527	9.3684±0.0696	8.51601	8.46395	8.44318	8.4744±0.0375	8.66831	8.59709	8.56131	8.6089±0.0545
P57784	Snrpa1	6.12124	5.67142	5.86345	5.8854±0.2257	4.93622	4.70241	5.55495	5.0645±0.4405	5.10346	5.15527	4.88383	5.0475±0.1441
P58021	Tm9sf2	3.3059	3.28386	2.96507	3.1849±0.1907	2.56909	3.0505	2.21466	2.6114±0.4195	1.90084	1.03888	1.1113	1.3503±0.4781
P58044	Idi1	7.74096	7.926	7.94593	7.8710±0.1130	6.17603	5.92572	6.41493	6.1722±0.2446	6.7028	6.75009	6.63632	6.6964±0.0571
P58242	Smpdl3b		1.04432	0.738034	0.8912±0.2166					0.582794	0.189099	0.646714	0.4729±0.2478
P58252	Eef2	10.0892	10.047	10.0236	10.0533±0.0333	9.64536	9.48714	9.60103	9.5778±0.0816	9.49262	9.55213	9.51016	9.5183±0.0306
P58281	Opa1	3.36507	3.27977	2.96857	3.2045±0.2087	2.74649	2.87481	3.31156	2.9776±0.2962	2.62377	1.75482	2.05319	2.1439±0.4415
P58389	Ptpa	5.83867	5.91566	5.88846	5.8809±0.0390	5.77732	5.70022	5.88315	5.7869±0.0918	6.0984	5.96385	6.24777	6.1033±0.1420
P58404	Strn4	2.74538	2.93391	2.95038	2.8766±0.1139	1.79521	2.18563	1.99057	1.9905±0.1952	-0.093024		1.93122	0.9191±1.4314
P58742	Aaas	2.34385	2.71742	2.92871	2.6633±0.2962	3.32002	3.38065	3.10721	3.2693±0.1436	3.07046	2.93661	2.96898	2.9920±0.0698
P58771	Tpm1	13.2854	13.216	13.2282	13.2432±0.0371	14.415	14.3876	14.4914	14.4313±0.0538	13.6136	13.5121	13.5974	13.5744±0.0546
P58774	Tpm2	13.0369	12.5041	13.0071	12.8493±0.2994	13.175	13.4715	13.5082	13.3849±0.1827	13.1452	13.0626	13.0571	13.0883±0.0493
P58802	Tbc1d10a	1.85588	1.65897	1.78782	1.7676±0.1000	0.215278	0.859271	0.902447	0.6590±0.3849	-1.55937	-0.990214	-0.929265	-1.1596±0.3475
P58871	Tnks1bp1	4.95818	4.9602	5.12012	5.0128±0.0929	4.55602	4.66842	4.63533	4.6199±0.0578	3.71506	3.74698	2.48828	3.3168±0.7177
P59017	Bcl2l13	5.75073	5.84087	6.11637	5.9027±0.1905	5.15431	5.51309	5.70593	5.4578±0.2799	5.78157	5.78805	5.73813	5.7692±0.0271
P59113	Fermt1	-1.63866	-1.85662	-1.0421	-1.5125±0.4217						-2.68042	-2.84768	-2.7640±0.1183
P59235	Nup43	0.931928		2.31366	1.6228±0.9770	1.43545			1.4354			1.43485	1.4349
P59242	Cgn	-1.74222	-2.18917	-1.75483	-1.8954±0.2545	-3.11695		-3.1123	-3.1146±0.0033		-2.75252	-3.40429	-3.0784±0.4609
P59325	Eif5	6.12464	6.20189	6.21008	6.1789±0.0471	4.18111	4.45816	4.7629	4.4674±0.2910	5.36943	5.33077	5.25647	5.3189±0.0574
P59708	Sf3b6	5.18329	4.90767	5.07929	5.0568±0.1392	4.31039	3.95422	3.84857	4.0377±0.2420	4.43151	4.40714	4.61169	4.4834±0.1117
P59999	Arpc4	7.7759	7.81614	7.78992	7.7940±0.0204	7.6573	7.42011	7.55006	7.5425±0.1188	8.47937	8.35605	8.33865	8.3914±0.0767
P60060	Sec61g	7.71809	7.70348	7.68982	7.7038±0.0141	7.2084	7.17051	7.28745	7.2221±0.0597	6.41789	6.25567	6.58679	6.4201±0.1656
P60122	Ruvbl1	6.43223	6.63371	6.46741	6.5111±0.1076	5.51055	5.97923	5.82778	5.7725±0.2392	5.98007	5.96218	6.01243	5.9849±0.0255
P60229	Eif3e	5.3426	5.6701	5.81742	5.6100±0.2430	5.37221	5.39963	5.20911	5.3270±0.1030	4.81967	5.06472	5.18537	5.0233±0.1863
P60335	Pcbp1	8.81703	8.80871	8.7005	8.7754±0.0650	8.09734	8.16318	8.11785	8.1261±0.0337	8.24868	8.06622	8.15825	8.1577±0.0912
P60469	Ppfia3	4.37114	4.29295	4.31549	4.3265±0.0402	6.22689	6.17447	6.18971	6.1970±0.0270	4.18552	4.06177	4.12014	4.1225±0.0619
P60521	Gabarapl2	4.26233	5.02543	4.34626	4.5447±0.4185	4.04244	3.78054	3.93305	3.9187±0.1315	4.81521	4.87419	4.01268	4.5674±0.4813
P60670	Nploc4	4.82789	4.98833	4.81117	4.8758±0.0978	3.9423	4.15919	4.1204	4.0740±0.1157	3.94048	3.81642	3.80378	3.8536±0.0755
P60710	Actb	2.73286	2.36861	2.77687	2.6261±0.2241		2.73456	2.95968	2.8471±0.1592	3.68823	3.83943	3.92577	3.8178±0.1202
P60766	Cdc42	7.74067	7.83081	7.25008	7.6072±0.3125	6.55434	6.39536	6.69638	6.5487±0.1506	6.94584	6.86897	7.24801	7.0209±0.2004
P60824	Cirbp	5.08841	5.11773	5.17355	5.1266±0.0432	4.17743	4.75182	4.25667	4.3953±0.3113	5.14616	5.04604	5.28383	5.1587±0.1194
P60840	Ensa	2.57566	1.9308	2.58425	2.3636±0.3748		2.15657		2.1566	2.16673	2.08254	2.30533	2.1849±0.1125
P60843	Eif4a1	10.478	10.472	10.515	10.4883±0.0233	9.54475	9.6093	9.56883	9.5743±0.0326	9.96198	9.94098	9.92912	9.9440±0.0166
P60867	Rps20	9.31195	9.24148	9.63209	9.3952±0.2082	9.06254	9.25867	9.26014	9.1938±0.1137	8.97618	8.90746	8.92713	8.9369±0.0354
P60898	Polr2i	2.9656	2.77103	2.56155	2.7661±0.2021	1.48086	2.10573	1.76625	1.7843±0.3128	2.49276	2.33034	2.4493	2.4241±0.0841
P61021	Rab5b	5.55751	5.60435	5.46462	5.5422±0.0711	5.3102	5.21865	5.30205	5.2770±0.0507	4.72561	4.74464	4.8809	4.7837±0.0847
P61022	Chp1	7.3936	7.30724	7.28284	7.3279±0.0582	6.25929	6.20286	6.24675	6.2363±0.0296	6.8182	6.80849	6.82418	6.8170±0.0079
P61027;Q9DD03	Rab10	6.53007	6.72735	6.67945	6.6456±0.1029	6.71508	6.86543	6.88751	6.8227±0.0938	5.8379	5.77292	5.9458	5.8522±0.0873
P61028	Rab8b	4.50088	4.25506	4.10097	4.2856±0.2017	4.89045	3.93162	4.80754	4.5432±0.5313	4.66325	4.00158	4.71197	4.4589±0.3968
P61079	Ube2d3	6.4494	6.28005	6.54105	6.4235±0.1324	8.28818	7.87724	7.91242	8.0259±0.2278	8.12893	8.15682	7.93832	8.0747±0.1189
P61082	Ube2m	5.23326	5.60296	5.31293	5.3830±0.1946	4.42497	5.71652	4.60925	4.9169±0.6986	5.2535	5.88923	4.62294	5.2552±0.6331
P61087	Ube2k	6.63154	6.61182	6.5589	6.6008±0.0376	5.03106	5.34987	5.72328	5.3681±0.3465	5.8743	5.9541	6.01052	5.9463±0.0684
P61089	Ube2n	8.85328	8.92305	8.8074	8.8612±0.0582	8.28486	8.23555	8.31801	8.2795±0.0415	8.82564	8.76686	8.77306	8.7885±0.0323
P61148	Fgf1	0.714395			0.7144					2.46703	2.20381	2.58824	2.4197±0.1965
P61161	Actr2	8.36136	8.30651	8.36646	8.3448±0.0332	8.219	8.1667	8.13036	8.1720±0.0446	8.30508	8.29924	8.20996	8.2714±0.0533
P61164	Actr1a	6.75774	6.61514	6.53667	6.6365±0.1121	5.70742	5.75727	5.76966	5.7448±0.0329	6.3895	6.35291	6.32004	6.3542±0.0347
P61166	Tmem258	6.87797	6.96835	6.78914	6.8785±0.0896	6.7795	6.77019	6.6583	6.7360±0.0675	4.43904	4.55025	4.88985	4.6264±0.2349
P61202	Cops2	5.16466	4.81681	5.40855	5.1300±0.2974	5.53673	5.51886	5.69786	5.5845±0.0986	5.26851	5.32674	5.22164	5.2723±0.0527
P84078;P61205	Arf1	7.50045	8.11565	7.16973	7.5953±0.4800	8.00903	8.04339	8.28495	8.1125±0.1504	8.79405	8.82735	8.80693	8.8094±0.0168
P61211	Arl1	4.7937	4.72539	4.68515	4.7347±0.0549	2.08368	4.12891	4.3613	3.5246±1.2533	4.51628	4.06042	4.26367	4.2801±0.2284
P61222	Abce1	5.19518	5.24722	4.94341	5.1286±0.1625	4.36813	4.35958	4.33888	4.3555±0.0150	4.30279	4.49969	3.80731	4.2033±0.3568
P61226	Rap2b		1.95798	1.8664	1.9122±0.0648	1.19007	0.966442	0.65945	0.9387±0.2664		0.42053	0.769219	0.5949±0.2466
P61255	Rpl26	7.92121	8.03982	8.00244	7.9878±0.0606	8.01372	7.91785	8.03818	7.9899±0.0636	7.1261	6.86976	6.83596	6.9439±0.1587
P61290	Psme3	5.56791	5.74694	5.87135	5.7287±0.1525	4.67219	4.6322	4.86942	4.7246±0.1270	5.09256	5.09295	5.15662	5.1140±0.0369
P61327;Q9CQL1	Magoh	6.55397	6.04606	6.66563	6.4219±0.3302	5.50529	4.97487	5.43688	5.3057±0.2885	6.15171	6.02036	6.01507	6.0624±0.0774
P61358	Rpl27	8.40849	8.48196	8.41009	8.4335±0.0420	8.17832	8.16423	8.0922	8.1449±0.0462	7.41146	7.5294	7.53473	7.4919±0.0697
P61458	Pcbd1	2.60911	1.57227	2.30109	2.1608±0.5325	2.19189	1.84129	2.37148	2.1349±0.2697	3.25506	3.1546	3.3397	3.2498±0.0927
P61514	Rpl37a	2.58633	3.22597	3.70127	3.1712±0.5595		3.67409	3.36736	3.5207±0.2169	4.92897	4.51939	4.61522	4.6879±0.2142
P61620;Q9JLR1	Sec61a1	5.73797	5.6496	5.67934	5.6890±0.0450	5.08888	5.00774	5.23242	5.1097±0.1138	2.19744	2.20469	2.29781	2.2333±0.0560
P61750	Arf4	6.04822	6.06461	5.98346	6.0321±0.0429	6.33631	6.03376	6.27674	6.2156±0.1603	6.20023	6.19375	5.97189	6.1220±0.1300
P61759	Vbp1	4.64278	4.52146	5.30128	4.8218±0.4196	2.67721	3.93075	2.61291	3.0736±0.7430	4.4297	3.68215	4.02505	4.0456±0.3742
P61804	Dad1	2.77045	5.10097	2.98051	3.6173±1.2892	4.85536	5.03488	4.91867	4.9363±0.0910	3.00737	3.31226	3.26578	3.1951±0.1643
P61924	Copz1	7.4177	7.43746	7.43562	7.4303±0.0109	6.86342	7.01879	6.57823	6.8201±0.2234	7.34493	7.11945	7.18702	7.2171±0.1157
P61957	Sumo2	10.2998	10.2104	10.0946	10.2016±0.1029	9.54726	9.39465	9.79821	9.5800±0.2038	9.89141	9.93355	10.1306	9.9852±0.1277
P61961	Ufm1	6.65286	6.4107	6.58817	6.5506±0.1254	6.48331	6.15303	6.32888	6.3217±0.1653	6.25012	6.3563	6.74275	6.4497±0.2593
P61963	Dcaf7	1.79292	1.45919	1.55873	1.6036±0.1713	0.0501764			0.0502
P61965	Wdr5	3.00956	2.81558	2.43491	2.7533±0.2923	1.93898	1.97011	1.66895	1.8593±0.1656		0.952096	2.53751	1.7448±1.1211
P61971	Nutf2	7.36248	7.41609	7.51109	7.4299±0.0753	7.16096	7.15821	7.08516	7.1348±0.0430	8.07171	8.01827	7.9594	8.0165±0.0562
P61979	Hnrnpk	10.0703	10.0237	9.86792	9.9873±0.1060	8.99841	8.95901	9.09473	9.0174±0.0698	9.13598	9.12825	9.10858	9.1243±0.0141
P61982	Ywhag	9.40783	9.65035	9.52482	9.5277±0.1213	9.52564	9.50493	9.43918	9.4899±0.0451	9.52504	9.71008	9.73755	9.6576±0.1156
P62071	Rras2					2.78608	3.15926	1.24178	2.3957±1.0166	3.43686	3.47995	2.85749	3.2581±0.3476
P62073	Timm10	5.03154	5.00433	5.12682	5.0542±0.0643	4.60742	4.79547	5.56785	4.9902±0.5090	5.95268	5.28892	5.67498	5.6389±0.3334
P62075	Timm13	8.05091	7.92016	7.93218	7.9678±0.0723	7.48916	7.45778	7.54615	7.4977±0.0448	8.0804	7.93754	8.06779	8.0286±0.0791
P62077	Timm8b	5.58614	5.7204	5.55531	5.6206±0.0878	4.8507	4.92248	5.01986	4.9310±0.0849	5.83511	5.86783	5.76454	5.8225±0.0528
P62082	Rps7	8.48845	8.48586	8.35668	8.4437±0.0753	8.16995	8.1854	8.14944	8.1683±0.0180	7.86115	7.92467	8.14396	7.9766±0.1484
P62137	Ppp1ca	5.07694	5.72772	5.42549	5.4100±0.3257	4.86918	4.07326	5.09825	4.6802±0.5380	4.92238	4.67706	4.7962	4.7985±0.1227
P62141	Ppp1cb	6.23762	6.65722	6.41823	6.4377±0.2105	6.10151	6.27425	6.38764	6.2545±0.1441	6.7297	6.53561	6.57648	6.6139±0.1023
P62192	Psmc1	6.93903	7.1284	7.19823	7.0886±0.1341	6.31906	6.24621	5.89603	6.1538±0.2262	6.15221	6.00704	6.04618	6.0685±0.0751
P62196	Psmc5	7.39252	7.32762	7.41299	7.3777±0.0446	6.42014	6.56232	6.65131	6.5446±0.1166	6.82018	6.88738	6.96889	6.8921±0.0745
P62242	Rps8	8.73943	8.80959	8.79176	8.7803±0.0365	8.71603	8.59824	8.44937	8.5879±0.1336	8.48868	8.26685	8.06474	8.2734±0.2120
P62245	Rps15a	8.23998	8.13807	8.05641	8.1448±0.0920	8.08987	8.13226	7.98902	8.0704±0.0736	7.72611	7.72928	7.5882	7.6812±0.0806
P62257	Ube2h	4.4789	4.80136	5.05236	4.7775±0.2875	3.14939	3.63959	3.68048	3.4898±0.2955	3.42514	4.5464	4.09015	4.0206±0.5639
P62259	Ywhae	12.0378	12.0356	12.1015	12.0583±0.0375	11.3674	11.38	11.3531	11.3668±0.0135	11.8381	11.8037	11.8365	11.8261±0.0194
P62264	Rps14	9.70443	9.86713	9.90603	9.8259±0.1069	9.54049	9.81789	9.73956	9.6993±0.1430	9.54194	9.25463	9.177	9.3245±0.1922
P62267	Rps23	7.72526	7.43742	7.45377	7.5388±0.1617	7.6588	7.3196	7.50476	7.4944±0.1698	6.72195	7.02076	6.9639	6.9022±0.1587
P62270	Rps18	8.55847	8.72721	8.40619	8.5640±0.1606	7.92653	8.08108	8.05307	8.0202±0.0823	7.49391	7.58712	7.59192	7.5576±0.0553
P62274	Rps29	7.11253	8.19972	7.38497	7.5657±0.5657	7.9047	8.01722	8.38872	8.1035±0.2533	6.84326	3.80101	7.17283	5.9390±1.8589
P62281	Rps11	8.27741	8.14604	8.15839	8.1939±0.0725	8.20542	8.24482	8.29854	8.2496±0.0467	7.73207	7.99301	7.85515	7.8601±0.1305
P62301	Rps13	8.45792	8.7688	8.551	8.5926±0.1596	8.37975	8.52348	8.37677	8.4267±0.0839	8.53344	8.41208	8.42366	8.4564±0.0670
P62305	Snrpe	7.62817	7.56111	7.56681	7.5854±0.0372	6.84044	6.66628	6.62242	6.7097±0.1153	7.35265	7.53514	6.9808	7.2895±0.2825
P62307	Snrpf	6.10573	6.266	5.71111	6.0276±0.2856	5.46569	5.55391	5.85103	5.6235±0.2019	6.62637	6.56494	6.72535	6.6389±0.0809
P62309	Snrpg	8.16724	8.36584	8.17373	8.2356±0.1128	7.09632	7.15934	7.32195	7.1925±0.1164	8.01137	8.19047	8.29799	8.1666±0.1448
P62311	Lsm3	8.52931	8.38571	8.43014	8.4484±0.0735	7.68544	7.75638	7.69321	7.7117±0.0389	8.29481	8.20546	8.32994	8.2767±0.0642
P62313	Lsm6	3.38727		3.38908	3.3882±0.0013
P62315	Snrpd1	7.13726	7.22331	7.03277	7.1311±0.0954	6.55434	6.5276	6.32756	6.4698±0.1239	6.12699	5.87769	6.26362	6.0894±0.1957
P62317	Snrpd2	7.44915	7.4193	7.50136	7.4566±0.0415	6.99737	6.78942	6.90079	6.8959±0.1041	6.6917	6.71742	6.67654	6.6952±0.0207
P62320	Snrpd3	6.37053	7.19364	6.40608	6.6568±0.4653	5.99904	5.93213	6.78068	6.2373±0.4718	6.83991	6.67894	6.11701	6.5453±0.3795
P62322	Lsm5	7.54134	7.52684	7.73267	7.6003±0.1149	6.67578	6.76457	6.83811	6.7595±0.0813	7.3279	7.33267	7.48896	7.3832±0.0916
P62331	Arf6	3.34207	4.50834	3.60538	3.8186±0.6117	4.42795	4.28517	4.35299	4.3554±0.0714	4.965	4.86121	4.70005	4.8421±0.1335
P62334	Psmc6	7.18535	7.21813	7.29108	7.2315±0.0541	6.48215	6.43767	6.34665	6.4222±0.0691	6.56556	6.47763	6.62243	6.5552±0.0730
P62342	Selenot	2.08068	2.07487	1.95702	2.0375±0.0698		1.9499	2.05842	2.0042±0.0767
P62484	Abi2	-0.458702	-0.266479	-0.298193	-0.3411±0.1031	-2.13146		-2.44805	-2.2898±0.2239		-1.54917	-1.79446	-1.6718±0.1734
P62500	Tsc22d1	3.5776	3.37246	3.81367	3.5879±0.2208	3.30024	3.39533	3.31388	3.3365±0.0514	4.30004	4.08553	4.0801	4.1552±0.1254
P62627	Dynlrb1	7.59397	7.63241	7.61989	7.6154±0.0196	6.79107	6.71401	6.84692	6.7840±0.0667	7.58393	7.77758	7.72583	7.6958±0.1003
P62631	Eef1a2	4.84011	3.63406	4.79691	4.4237±0.6842	6.53044	6.48595	6.35513	6.4572±0.0911	5.60073	6.20248	5.50559	5.7696±0.3779
P62700	Ypel5										2.17559		2.1756
P62702	Rps4x	8.93845	8.90656	9.00712	8.9507±0.0514	8.83716	8.582	8.5075	8.6422±0.1729	8.02887	7.86211	8.12195	8.0043±0.1317
P62717	Rpl18a	6.65847	6.25261	6.7976	6.5696±0.2832	6.33744	6.1627	6.27269	6.2576±0.0883	5.53143	6.01314	5.87994	5.8082±0.2487
P62737;P63268	Acta2	5.38324	5.5606	4.26967	5.0712±0.6998		1.49967	3.42291	2.4613±1.3599	5.83883	5.86338	6.13184	5.9447±0.1625
P62743	Ap2s1	7.02966	7.10791	6.34863	6.8287±0.4176	7.24113	7.0317	7.04393	7.1056±0.1175	6.68769	5.76985	6.65091	6.3695±0.5196
P62748;P84075	Hpcal1	5.00518	4.90922	4.69727	4.8706±0.1576	3.09268	3.66665	4.18264	3.6473±0.5452	4.38311	3.34876	4.4888	4.0736±0.6299
P62751	Rpl23a	9.17073	9.0141	9.14475	9.1099±0.0839	8.24783	8.36163	8.19305	8.2675±0.0860	8.36764	8.28422	8.46336	8.3717±0.0896
P62754	Rps6	8.84409	8.81084	8.82654	8.8272±0.0166	8.53039	8.7271	8.46915	8.5755±0.1348	7.87256	7.94041	7.99534	7.9361±0.0615
P62774	Mtpn	8.41821	8.34037	8.55628	8.4383±0.1093	7.219	7.51046	7.50938	7.4129±0.1680	8.48815	8.43048	8.33663	8.4184±0.0765
P62806	H4c1	14.0295	13.9353	13.9943	13.9864±0.0476	13.6204	13.5933	13.5556	13.5898±0.0325	12.3643	12.326	12.0919	12.2607±0.1475
P62814	Atp6v1b2	7.47033	7.4469	7.3582	7.4251±0.0591	6.50543	6.22862	6.28047	6.3382±0.1471	6.92407	6.94827	6.97034	6.9476±0.0231
P62821	Rab1A	7.62994	8.16905	8.24537	8.0148±0.3355	7.56914	8.04289	7.69193	7.7680±0.2459	8.06558	8.42709	8.4155	8.3027±0.2055
P62827	Ran	8.76823	8.76944	8.78691	8.7749±0.0105	8.24542	8.34554	8.00165	8.1975±0.1769	8.40748	8.23537	8.64849	8.4304±0.2075
P62830	Rpl23	8.06613	8.31201	8.25812	8.2121±0.1292	7.77579	8.42977	8.44136	8.2156±0.3810	7.64531	7.73452	7.73364	7.7045±0.0513
P62835	Rap1a	3.85204	3.45251	3.75169	3.6854±0.2078	4.1727	3.46228	3.64068	3.7586±0.3696	3.35772	3.28307	3.2599	3.3002±0.0511
P62843	Rps15									4.4986	4.88478	4.71163	4.6983±0.1934
P62849	Rps24	7.63359	7.26643	7.37228	7.4241±0.1890	6.85735	6.92216	6.72887	6.8361±0.0984	7.10888	7.42117	7.73261	7.4209±0.3119
P62852	Rps25	8.84384	8.94959	8.87895	8.8908±0.0539	8.48838	8.54634	8.28391	8.4395±0.1379	8.75835	8.7832	8.86318	8.8016±0.0548
P62855	Rps26	6.72963	6.71683	6.79722	6.7479±0.0432	6.49053	6.1516	6.26402	6.3020±0.1726	7.01661	6.92265	6.89687	6.9454±0.0630
P62858	Rps28	10.1906	10.1325	10.0776	10.1336±0.0565	9.4968	9.44616	9.50985	9.4843±0.0336	10.4227	10.1164	10.2438	10.2610±0.1539
P62862	Fau	8.67908	8.80182	8.44019	8.6404±0.1839	8.61047	8.5982	8.52998	8.5796±0.0434	7.6289	7.81512	7.67889	7.7076±0.0964
P62869	Elob	7.34434	7.57578	7.71678	7.5456±0.1880	6.75465	6.72233	6.68268	6.7199±0.0360	7.95382	7.99274	7.78016	7.9089±0.1132
P62874	Gnb1	5.44032	5.37549	5.78054	5.5321±0.2176	4.75447	4.88321	4.64227	4.7600±0.1206	5.09566	5.30291	5.43111	5.2766±0.1693
P62876	Polr2l	4.32939	4.33493	4.26686	4.3104±0.0378			2.26709	2.2671	3.98926	4.13192	4.06068	4.0606±0.0713
P62878	Rbx1	5.31461	5.49762	5.46073	5.4243±0.0968		3.75618	3.15594	3.4561±0.4244	4.9703	4.60231	4.3237	4.6321±0.3243
P62880;P29387	Gnb2	8.50054	8.33272	8.38019	8.4045±0.0865	7.716	7.4752	7.81977	7.6703±0.1768	8.22426	8.21967	8.28113	8.2417±0.0342
P62889	Rpl30	7.84635	7.87207	7.86724	7.8619±0.0137	7.86817	7.44736	7.58628	7.6339±0.2144	7.51111	7.28058	7.28583	7.3592±0.1316
P62892	Rpl39	9.0547	8.86064	8.87153	8.9290±0.1090	8.56027	8.49533	8.21658	8.4241±0.1826	8.27651	7.86759	8.10787	8.0840±0.2055
P62897	Cycs	10.3206	10.5849	10.5916	10.4991±0.1546	11.3741	11.4241	11.4694	11.4225±0.0477	10.7201	10.7053	10.5848	10.6701±0.0742
P62900	Rpl31	8.01909	8.09837	8.03894	8.0521±0.0413	7.68883	7.7343	7.70706	7.7101±0.0229	7.82824	8.01417	8.0194	7.9539±0.1089
P62908	Rps3	8.82752	8.78261	9.0916	8.9006±0.1669	8.57386	8.44953	8.5828	8.5354±0.0745	8.46355	8.39273	8.35226	8.4028±0.0563
P62911;P17932	Rpl32	6.54486	6.65572	6.89978	6.7001±0.1816	6.95614	7.2866	7.05064	7.0978±0.1702	5.90064	5.94878	5.99004	5.9465±0.0447
P62918	Rpl8	8.58332	8.44222	8.6046	8.5434±0.0883	8.0026	8.16855	7.80069	7.9906±0.1842	8.17474	8.08308	8.02916	8.0957±0.0736
P62960	Ybx1	7.88229	7.86215	7.70752	7.8173±0.0956	8.20166	8.28487	8.23228	8.2396±0.0421	7.55454	7.53461	7.54764	7.5456±0.0101
P62962	Pfn1	11.3623	10.8849	11.2347	11.1606±0.2472	10.4909	10.5485	10.5899	10.5431±0.0497	11.2333	11.4278	11.2282	11.2964±0.1138
P62965	Crabp1	8.87331	8.44704	8.89458	8.7383±0.2525	8.73005	8.53529	8.59758	8.6210±0.0995	8.85718	8.79105	9.01816	8.8888±0.1168
P62996	Tra2b	8.17932	8.21105	8.04391	8.1448±0.0888	6.5951	6.65887	6.76771	6.6739±0.0873	6.80911	6.92431	6.90518	6.8795±0.0617
P63001;P60764	Rac1	8.73532	8.80996	8.81361	8.7863±0.0442	8.65254	8.58227	8.76085	8.6652±0.0900	7.50478	7.55714	8.02259	7.6948±0.2850
P63005	Pafah1b1	5.70021	5.49165	5.60474	5.5989±0.1044	5.02703	5.30374	4.98572	5.1055±0.1729	5.35536	5.31352	5.20171	5.2902±0.0794
P63013;Q06348	Prrx1	1.12766	1.43659	1.23514	1.2665±0.1568
P63017	Hspa8	11.9671	11.9921	11.9702	11.9765±0.0136	11.4607	11.546	11.5244	11.5104±0.0443	11.437	11.5306	11.483	11.4835±0.0468
P63024;P63044	Vamp3	7.14997	7.72056	7.5	7.4568±0.2877	7.31252	7.43711	6.68303	7.1442±0.4042	5.18827	3.84692	2.83369	3.9563±1.1811
P63028	Tpt1	11.7146	11.739	11.5708	11.6748±0.0909	11.2238	11.3536	11.275	11.2841±0.0654	11.6255	11.6725	11.8122	11.7034±0.0971
P63037	Dnaja1	5.36991	5.33246	5.21947	5.3073±0.0783	4.6006	4.65244	4.33335	4.5288±0.1712	4.08243	4.21912	4.38632	4.2293±0.1522
P63038	Hspd1	9.97608	10.0461	10.0861	10.0361±0.0557	9.33768	9.41035	9.34126	9.3631±0.0410	9.1848	9.14854	9.16415	9.1658±0.0182
P63073	Eif4e	6.76337	6.7266	6.64011	6.7100±0.0633	5.49341	5.79884	5.90286	5.7317±0.2128	6.42389	6.46599	6.57	6.4866±0.0752
P63082	Atp6v0c	5.43628	5.22684	5.55486	5.4060±0.1661	5.64084	5.11883	5.67373	5.4778±0.3113	4.87794	4.89572	5.35343	5.0424±0.2695
P63085	Mapk1	5.56326	5.76024	5.29187	5.5385±0.2352	5.49455	5.92068	5.80098	5.7387±0.2198	5.99801	5.89846	5.27549	5.7240±0.3916
P63087	Ppp1cc	4.28943	4.36696	4.29348	4.3166±0.0436	3.43207	3.05903	3.82897	3.4400±0.3850	3.9003	4.00654	3.97164	3.9595±0.0542
P63094;Q6R0H7	Gnas	4.42193	3.7158	4.32798	4.1552±0.3835	3.95337	3.89561	3.64286	3.8306±0.1651	3.31361	2.54224	3.05433	2.9701±0.3925
P63101	Ywhaz	11.8543	11.8059	11.8043	11.8215±0.0284	11.1309	11.0589	11.0065	11.0655±0.0624	11.5685	11.5892	11.7784	11.6454±0.1157
P63139	Nfyb	3.687	3.1404	3.35632	3.3946±0.2753	2.34668			2.3467	3.75213	2.09881	2.6706	2.8405±0.8397
P63147	Ube2b	4.67486	4.86993	5.09585	4.8802±0.2107	4.53696	4.41342		4.4752±0.0874	4.56645	5.24866	5.00699	4.9407±0.3459
P63158	Hmgb1	11.2272	11.4403	11.2442	11.3039±0.1184	9.11463	9.18065	9.30301	9.1994±0.0956	10.1501	10.2519	11.1701	10.5241±0.5618
P63166	Sumo1	6.63062	6.94552	6.75411	6.7768±0.1587	6.2771	6.2876	6.05019	6.2050±0.1341	6.41776	6.24284	6.2432	6.3013±0.1009
P63168	Dynll1	7.28274	6.94088	7.37221	7.1986±0.2276	6.46393	6.75154	6.78449	6.6667±0.1763	7.13957	7.2585	7.35213	7.2501±0.1065
P63213	Gng2	4.22144	2.98697	3.32558	3.5113±0.6379	4.09904	3.6406	3.95839	3.8993±0.2349	3.74471	5.08788	3.53096	4.1212±0.8440
P63242	Eif5a	10.0043	10.1392	10.2987	10.1474±0.1474	9.42787	8.92372	8.91536	9.0890±0.2935	9.79956	9.71833	9.77762	9.7652±0.0420
P63248	Pkia	1.70347	1.09825	1.93307	1.5783±0.4313	3.90375	5.19997	5.1204	4.7414±0.7265	3.73169	4.78587	5.36802	4.6285±0.8294
P63254	Crip1	6.51773	6.57543	6.69841	6.5972±0.0923	7.13903	7.16793	7.25607	7.1877±0.0610	7.21989	7.11358	7.08142	7.1383±0.0725
P63260	Actg1	12.9238	12.9231	12.8385	12.8952±0.0491	12.3007	12.2596	12.3338	12.2980±0.0372	12.8093	12.789	12.9467	12.8483±0.0858
P63276	Rps17	8.77185	8.81296	8.88543	8.8234±0.0575	8.63781	8.63882	8.61505	8.6306±0.0134	7.70911	7.72558	7.93041	7.7884±0.1233
P63280	Ube2i	8.14981	8.16071	8.13266	8.1477±0.0141	6.85696	5.75493	5.85154	6.1545±0.6103	7.25128	7.46206	7.68484	7.4661±0.2168
P63321	Rala	4.52778	4.51973	4.85695	4.6348±0.1924	4.41687	4.59751	4.75817	4.5908±0.1707	4.41449	4.00464	3.96804	4.1291±0.2479
P63323	Rps12	10.4165	10.4551	10.4323	10.4347±0.0194	9.13424	9.26454	9.40992	9.2696±0.1379	9.97665	10.1012	10.1529	10.0769±0.0906
P63325	Rps10	7.49482	7.4176	7.6941	7.5355±0.1427	7.67781	7.59951	7.43876	7.5720±0.1219	6.25337	6.34689	6.23355	6.2779±0.0605
P63328	Ppp3ca	4.65099	4.50645	4.85878	4.6721±0.1771	5.19585	5.31904	5.45088	5.3219±0.1275	4.80795	4.90142	4.84872	4.8527±0.0469
P63330;P62715	Ppp2ca	6.63142	6.54544	6.53984	6.5722±0.0513	5.8388	5.72914	5.899	5.8223±0.0861	6.33165	6.36983	6.38599	6.3625±0.0279
P67778	Phb	8.61379	8.51559	8.58784	8.5724±0.0509	8.33441	8.28678	8.22295	8.2814±0.0559	8.6731	8.54018	8.44002	8.5511±0.1169
P67871	Csnk2b	6.15502	6.34823	6.29166	6.2650±0.0993	5.5701	5.22611	5.55608	5.4508±0.1947	6.07782	5.968	5.93162	5.9925±0.0761
P67984	Rpl22	9.07475	9.06887	9.22166	9.1218±0.0866	8.69842	8.81543	8.72845	8.7474±0.0608	8.19824	8.14035	8.3896	8.2427±0.1304
P68033	Actc1	7.08981	6.98862	7.0463	7.0416±0.0508	7.78635	7.70108	7.42818	7.6385±0.1871	7.80352	8.12513	7.79641	7.9084±0.1878
P68037	Ube2l3	8.98771	9.30435	9.11228	9.1348±0.1595	8.25865	8.2979	8.2932	8.2832±0.0214	8.48316	8.76964	8.71786	8.6569±0.1527
P68040	Rack1	9.40224	9.30887	9.39968	9.3703±0.0532	8.56361	8.56005	8.51943	8.5477±0.0245	9.05402	9.24267	9.02652	9.1077±0.1177
P68134	Acta1	15.388	15.4123	15.4401	15.4135±0.0260	16.0163	15.9981	16.0187	16.0110±0.0113	15.9299	15.9416	15.9179	15.9298±0.0119
P68254	Ywhaq	7.1606	7.20265	7.18237	7.1819±0.0210	7.65903	7.66036	7.9641	7.7612±0.1758	7.19894	6.80327	7.0858	7.0293±0.2038
P68368	Tuba4a	8.20047	8.37503	8.31751	8.2977±0.0890	8.02505	8.19258	8.15288	8.1235±0.0875	8.08123	8.31557	8.31986	8.2389±0.1366
P68369;P05214	Tuba1a	2.81361	2.66695	3.03895	2.8398±0.1874	3.10395	3.46211	3.22848	3.2648±0.1818	4.18821	4.06695	4.49157	4.2489±0.2187
P68372	Tubb4b	11.3549	11.3071	11.2996	11.3205±0.0300	11.0626	11.0632	11.042	11.0559±0.0121	11.1367	11.1973	11.1438	11.1592±0.0331
P68373	Tuba1c	2.67581	2.82233	2.74019	2.7461±0.0734	2.25225	2.43478	2.60048	2.4292±0.1742	3.07236	2.8328	2.80015	2.9018±0.1486
P68433	H3c1	13.791	13.8654	13.8612	13.8392±0.0418	13.9906	13.7829	13.8534	13.8756±0.1056	12.5846	12.6071	12.5149	12.5689±0.0481
P68510	Ywhah	8.65039	8.11512	8.50219	8.4226±0.2764	8.16394	8.09318	8.11194	8.1230±0.0367	8.60543	8.5899	8.64984	8.6151±0.0311
P69566	Ranbp9	0.172122	0.408429		0.2903±0.1671
P70122	Sbds	3.91831	3.94071	3.25033	3.7031±0.3923	3.54366	3.28591	3.34291	3.3908±0.1354	3.12028	3.60988	3.82293	3.5177±0.3603
P70124	Serpinb5	10.2942	10.303	10.2945	10.2972±0.0050	8.70431	8.79246	8.73485	8.7439±0.0448	9.91687	9.88222	9.85463	9.8846±0.0312
P70158	Smpdl3a	1.41227	1.57356	1.37418	1.4533±0.1058						0.246933	0.906296	0.5766±0.4662
Q99JA0;P70160	Calca			1.82352	1.8235			2.01694	2.0169	2.98941	3.41917	3.24522	3.2179±0.2162
P70168	Kpnb1	6.6006	6.60561	6.67153	6.6259±0.0396	6.31866	6.27409	6.34825	6.3137±0.0373	6.38704	6.11413	6.27239	6.2579±0.1370
P70188	Kifap3	-1.19678	-1.78953	-1.46805	-1.4848±0.2967	-2.50615		-3.18704	-2.8466±0.4815	-2.80344			-2.8034
P70195	Psmb7	7.92642	7.66677	7.59379	7.7290±0.1748	6.9826	6.91487	6.63634	6.8446±0.1835	8.1096	8.38832	8.32698	8.2750±0.1465
P70202	Lxn	7.25282	7.08109	7.17352	7.1691±0.0859	6.12081	6.13947	6.05723	6.1058±0.0431	6.95248	7.09622	7.15665	7.0685±0.1049
P70227	Itpr3	0.931513	0.878025	0.917147	0.9089±0.0277	-0.675204	-0.582058	-0.345239	-0.5342±0.1701	-3.52303	-2.93655	-1.27115	-2.5769±1.1682
P70232	Chl1	3.21717	3.11521	3.35412	3.2288±0.1199	2.01692	2.83926	2.98598	2.6141±0.5223	3.133	3.29447	3.47306	3.3002±0.1701
P70245	Ebp	7.33667	7.46112	7.31026	7.3694±0.0806	7.08258	7.45648	7.06899	7.2027±0.2199	5.31677	4.86833	4.85003	5.0117±0.2644
P70255	Nfic		0.575738		0.5757
P70257	Nfix	1.72838	1.37738	2.18528	1.7637±0.4051	2.32099	1.75015	2.27163	2.1143±0.3163
P70266	Pfkfb1											-0.773728	-0.7737
P70271	Pdlim4	4.54386	4.08669	4.6268	4.4191±0.2909	4.49165	4.52296	4.3376	4.4507±0.0992	3.76553	4.01128	3.98655	3.9211±0.1353
P70274	Selenop			0.11209	0.1121		0.821114	1.46748	1.1443±0.4571	2.60826	2.85037	2.81041	2.7563±0.1298
P70288	Hdac2	3.63081	4.17196	3.86931	3.8907±0.2712	3.14727	2.72269	2.01167	2.6272±0.5738	2.55408	2.59107	2.25301	2.4661±0.1854
P70290	Mpp1	4.14279	3.9573	3.91342	4.0045±0.1217	3.61795	3.65144	3.58311	3.6175±0.0342	2.58157	3.1524	3.29662	3.0102±0.3781
P70295	Aup1	3.20863	3.44131	3.47861	3.3762±0.1463	1.95224	2.38117	3.19154	2.5083±0.6294
P70296	Pebp1	10.7294	10.7104	10.7553	10.7317±0.0225	10.7741	10.8127	10.6255	10.7374±0.0989	11.0332	11.008	10.9935	11.0116±0.0201
P70297	Stam	4.67733	4.4992	4.38012	4.5189±0.1496	2.03457	3.23038	3.27298	2.8460±0.7030	3.54368	3.43533	3.69241	3.5571±0.1291
P70302	Stim1	5.01049	5.00827	5.04723	5.0220±0.0219	5.71594	5.53578	5.65484	5.6355±0.0916	4.14803	4.00948	4.06922	4.0756±0.0695
P70315	Was	-0.10464	-0.159824	-0.0122686	-0.0922±0.0746					-1.73929			-1.7393
P70333	Hnrnph2	6.17854	6.07487	6.02291	6.0921±0.0792	5.2737	5.33305	5.44993	5.3522±0.0897	4.96068	5.45918	5.1284	5.1828±0.2537
P70335	Rock1	0.628285	0.673116	0.834869	0.7121±0.1087	0.530878	0.322998	0.0356004	0.2965±0.2487
P70336	Rock2	2.59637	2.52859	2.31398	2.4796±0.1474	3.03507	3.01351	3.23346	3.0940±0.1212	0.638109	0.782664	0.0539012	0.4916±0.3859
P70349	Hint1	8.46647	8.66285	8.64694	8.5921±0.1091	8.73494	8.53408	8.52047	8.5965±0.1201	8.86087	8.6691	8.7447	8.7582±0.0966
P70353	Nfyc	3.49771	3.54631	3.79521	3.6131±0.1596	0.268014	2.65711	1.52181	1.4823±1.1950	3.12672	3.01592	2.84273	2.9951±0.1431
P70362	Ufd1	5.68447	5.6712	5.59512	5.6503±0.0482	4.79065	5.04679	5.06873	4.9687±0.1546	5.05107	5.01392	5.04421	5.0364±0.0198
P70372	Elavl1	6.32804	6.49768	6.68992	6.5052±0.1811	5.60204	5.15593	5.07646	5.2781±0.2833	5.23566	5.12886	5.30799	5.2242±0.0901
P70388	Rad50	0.966551	1.15069	0.550317	0.8892±0.3076	-0.489932	-1.59589	-1.69398	-1.2599±0.6686	0.0307157	-1.2513	-0.376642	-0.5324±0.6550
P70389	Igfals					-0.765992	0.160308		-0.3028±0.6550	0.348139	1.13096	1.34694	0.9420±0.5255
P70398	Usp9x	1.18982	1.23998	1.38629	1.2720±0.1021	1.16572	1.34687	1.43914	1.3172±0.1391	0.526709	0.543571	0.528854	0.5330±0.0092
P70402	Mybph	4.18005	4.42853	3.99316	4.2006±0.2184	6.86231	6.89367	7.1207	6.9589±0.1410	5.67613	5.81496	5.84365	5.7783±0.0896
P70404	Idh3g	5.9811	5.72252	5.91802	5.8739±0.1348	6.70704	6.73743	7.02425	6.8229±0.1750	6.03226	5.70812	5.71627	5.8189±0.1848
P70441	Slc9a3r1	5.69977	5.83244	5.51731	5.6832±0.1582	4.28122	4.00165	4.04705	4.1100±0.1500	4.89729	4.63271	4.58455	4.7048±0.1684
P70444	Bid	3.77965	3.73306	3.85471	3.7891±0.0614	2.23131	1.79984		2.0156±0.3051			2.24856	2.2486
P70445	Eif4ebp2	3.01746	3.01878	3.10037	3.0455±0.0475			2.37707	2.3771	2.55257	2.97502	2.44521	2.6576±0.2801
P70452	Stx4	3.15362	2.44481	3.25281	2.9504±0.4407	2.49441	2.19024	3.00725	2.5640±0.4129	0.972793	2.26035	1.99726	1.7435±0.6803
P70460	Vasp	6.94147	7.11031	6.96272	7.0048±0.0920	5.50429	5.30446	5.42701	5.4119±0.1008	5.99607	5.99704	5.82096	5.9380±0.1014
P70670	Naca	5.61756	6.01217	6.07378	5.9012±0.2475	6.54181	6.71954	6.72199	6.6611±0.1033	5.82472	5.821	5.71515	5.7870±0.0622
P70671	Irf3	2.36375	2.38007	2.2401	2.3280±0.0765	1.0379	0.650722	0.805599	0.8314±0.1949	1.43541	1.77249	1.48781	1.5652±0.1814
P70677	Casp3	3.95711	3.94225	3.66796	3.8558±0.1628	2.31982	2.87104	2.3197	2.5035±0.3183	3.63783	3.61229	3.9613	3.7371±0.1945
P70695	Fbp2	5.64379	5.74517	5.60617	5.6650±0.0719	5.9769	5.93223	5.84404	5.9177±0.0676	5.39126	5.31609	5.53644	5.4146±0.1120
P70697	Urod	4.26935	3.80122	4.23515	4.1019±0.2610	3.23241	2.4782	2.71174	2.8075±0.3861	3.51891	3.31406	3.68973	3.5076±0.1881
P70698	Ctps1	4.86049	5.20472	5.08151	5.0489±0.1744	2.95325	2.4012	1.84158	2.3987±0.5558	2.97469	2.7155	2.81284	2.8343±0.1309
P70699	Gaa	2.17718	2.68441	2.42566	2.4291±0.2536	1.79791	1.03311	1.513	1.4480±0.3865	2.84276	2.9811	2.74606	2.8566±0.1181
P80313	Cct7	7.84197	7.77129	7.71864	7.7773±0.0619	6.61386	6.67106	6.96535	6.7501±0.1886	7.15387	7.21672	7.114	7.1615±0.0518
P80314	Cct2	8.72614	8.70308	8.70256	8.7106±0.0135	7.61475	7.50973	7.5563	7.5603±0.0526	7.55753	7.67609	7.69203	7.6419±0.0735
P80315	Cct4	6.8303	6.89697	6.80049	6.8426±0.0494	6.34979	6.42235	6.18922	6.3205±0.1193	6.58839	6.49021	6.52193	6.5335±0.0501
P80316	Cct5	7.91719	8.01555	7.84559	7.9261±0.0853	6.97222	6.88405	6.89593	6.9174±0.0478	7.19729	7.29713	7.27072	7.2550±0.0517
P80317	Cct6a	8.12738	8.26965	8.15653	8.1845±0.0752	7.10575	6.95093	7.24733	7.1013±0.1483	7.47601	7.46177	7.41518	7.4510±0.0318
P80318	Cct3	7.97611	8.00221	7.92084	7.9664±0.0415	7.4669	7.42448	7.39806	7.4298±0.0347	7.32408	7.302	7.22603	7.2840±0.0514
P81117	Nucb2	6.46631	6.7728	6.73421	6.6578±0.1669	5.20058	5.95602	5.09252	5.4164±0.4705	7.9736	8.06436	8.09264	8.0435±0.0622
P82198	Tgfbi	7.32484	7.38222	7.64435	7.4505±0.1703	7.69275	7.57503	7.63438	7.6341±0.0589	8.28746	8.26895	8.37901	8.3118±0.0589
P82343	Renbp	0.131222	0.149754	-0.374398	-0.0311±0.2974	-2.64166	-2.87463	-2.90576	-2.8074±0.1443		-1.45564	-1.49976	-1.4777±0.0312
P82347	Sgcd	3.5662	3.32022	3.24066	3.3757±0.1697	4.90548	4.86835	5.00625	4.9267±0.0714	2.76192	2.7177	2.76288	2.7475±0.0258
P82348	Sgcg	2.72211	2.54203	2.92073	2.7283±0.1894	5.17421	5.19083	5.23491	5.2000±0.0314	3.29195	2.99355	3.17893	3.1548±0.1507
P82349	Sgcb					1.94385	3.29291	2.16843	2.4684±0.7228		1.20193	0.813645	1.0078±0.2746
P82350	Sgca	2.32085	3.0684	2.58515	2.6581±0.3791	6.49297	6.71521	6.37194	6.5267±0.1741	4.2071	4.0687	4.43473	4.2368±0.1848
P83741	Wnk1	1.04891	0.719872	0.841107	0.8700±0.1664	-1.00146	0.161489	-0.266639	-0.3689±0.5882	-1.50886	-0.51167	-1.02878	-1.0164±0.4987
P83917	Cbx1	8.48986	8.57127	8.45539	8.5055±0.0595	7.33756	7.17189	7.20374	7.2377±0.0879	7.46438	7.23903	7.84524	7.5162±0.3064
P83940	Eloc	7.72406	7.71798	7.71377	7.7186±0.0052	6.87207	6.73433	7.07119	6.8925±0.1694	7.98138	7.73029	8.3355	8.0157±0.3041
P84084	Arf5	7.32544	7.32122	7.32023	7.3223±0.0028	6.92141	6.92711	6.78219	6.8769±0.0821	7.27313	7.17265	7.1176	7.1878±0.0789
P84089	Erh	9.05778	9.01073	9.32358	9.1307±0.1687	7.94433	8.15617	8.29089	8.1305±0.1747	9.00221	8.89901	8.95453	8.9519±0.0516
P84091	Ap2m1	5.51477	5.53049	5.77487	5.6067±0.1458	5.40954	5.63419	5.54104	5.5283±0.1129	4.09583	3.82716	3.97063	3.9645±0.1344
P84096	Rhog	6.37687	6.81562	6.32294	6.5051±0.2702	6.23362	6.26553	6.39377	6.2976±0.0848	5.67798	5.72263	5.43532	5.6120±0.1546
P84099	Rpl19	8.71031	8.75589	8.64668	8.7043±0.0549	8.81375	8.52239	8.53958	8.6252±0.1635	7.96277	8.0147	8.13259	8.0367±0.0870
P84104	Srsf3	8.73929	8.84865	8.77485	8.7876±0.0558	7.45878	7.39985	7.38594	7.4149±0.0387	7.26256	7.0016	7.17161	7.1453±0.1325
P84228	H3c2					3.70494	1.90908		2.8070±1.2699	7.10789	2.70898	1.78488	3.8673±2.8443
P97290	Serping1	5.28264	5.36764	5.32595	5.3254±0.0425	6.00571	5.97513	5.79886	5.9266±0.1116	6.90034	7.02476	7.02661	6.9839±0.0724
P97298	Serpinf1	6.39793	6.42035	6.2421	6.3535±0.0971	6.56921	6.74058	6.57308	6.6276±0.0978	7.38145	7.43752	7.29817	7.3724±0.0701
P97300	Nptn	4.52925	4.48553	4.66589	4.5602±0.0941	3.64118	3.74099	4.00898	3.7971±0.1902	4.1958	4.08615	4.3039	4.1953±0.1089
P97310	Mcm2	4.06196	3.72278	3.74503	3.8433±0.1897	0.185353	2.26783	2.34518	1.5995±1.2253	2.27271	3.07001	2.52999	2.6242±0.4069
P97311	Mcm6	3.87502	3.83688	3.74035	3.8174±0.0694	0.213939	0.300119	1.47748	0.6638±0.7059	2.1251	1.41194	2.3534	1.9635±0.4911
P97314	Csrp2	3.68656	4.28037	3.71411	3.8937±0.3352	5.58245	5.76347	6.15377	5.8332±0.2920	5.32777	4.48447	5.19149	5.0012±0.4527
P97315	Csrp1	6.97222	7.1537	7.01489	7.0469±0.0949	5.75411	5.97284	6.07594	5.9343±0.1643	6.56824	6.47003	6.82236	6.6202±0.1818
P97346	Nxn	4.26748	4.1791	4.32352	4.2567±0.0728	5.97062	6.0448	6.10338	6.0396±0.0665	5.22704	5.13255	5.15732	5.1723±0.0490
P97347	Rptn	3.75001	3.71542	3.74859	3.7380±0.0196	3.737	3.85004	3.8786	3.8219±0.0749	3.63056	3.96924	3.77241	3.7907±0.1701
P97350	Pkp1	8.09517	8.20719	8.17918	8.1605±0.0583	7.25085	7.62068	7.54002	7.4705±0.1945	4.7889	4.61931	4.87476	4.7610±0.1300
P97351	Rps3a	9.23667	9.09483	9.27222	9.2012±0.0939	8.97209	8.68127	8.71992	8.7911±0.1579	8.55831	8.76885	8.69549	8.6742±0.1069
P97352	S100a13	8.14653	7.7082	7.79427	7.8830±0.2322	6.98142	5.94232	7.1238	6.6825±0.6450	7.49581	7.7769	7.64302	7.6386±0.1406
P97355	Sms	2.13019	0.929251	2.00962	1.6897±0.6613	2.53408	2.72379	2.65427	2.6374±0.0960	0.190319	1.21811	1.26017	0.8895±0.6059
P97369	Ncf4	3.33934	3.44043	3.69665	3.4921±0.1842	3.51149	3.50277	3.20481	3.4064±0.1746	3.462	3.55929	3.74501	3.5888±0.1438
P97370	Atp1b3	1.68615	2.8108	2.8838	2.4603±0.6714	1.58871		1.5016	1.5452±0.0616		0.932019		0.932
P97371	Psme1	8.67133	8.77827	8.78533	8.7450±0.0639	7.60856	7.58513	7.79763	7.6638±0.1165	7.91512	7.93811	8.10185	7.9850±0.1018
P97372	Psme2	7.52407	7.26705	7.24383	7.3450±0.1555	7.77449	7.73529	7.44979	7.6532±0.1772	7.44709	7.42981	7.41569	7.4309±0.0157
P97376	Frg1	2.92152	2.9679	3.32691	3.0721±0.2219	1.27643	0.849377	0.730512	0.9521±0.2871	1.19453	1.48825	1.32179	1.3349±0.1473
P97379	G3bp2	4.85286	4.92853	4.8134	4.8649±0.0585	4.37657	2.84487	2.21848	3.1466±1.1102	4.27127	3.88884	4.16074	4.1069±0.1968
P97384	Anxa11	7.58879	7.63125	7.5949	7.6050±0.0230	7.46909	7.50054	7.63783	7.5358±0.0897	7.26086	7.31076	7.41204	7.3279±0.0770
P97390	Vps45	-0.493684	0.371086	0.144997	0.0075±0.4485	-0.785726	-0.0316546	0.906334	0.0297±0.8477	-0.725437	-1.48136	-0.519414	-0.9087±0.5065
P97426;P97425	Ear1	3.10984	3.39005	2.94628	3.1487±0.2244	3.39691	3.39704	2.98516	3.2597±0.2378	1.44917	2.27259	1.41926	1.7137±0.4843
P97427	Crmp1						-0.640749	-0.116473	-0.3786±0.3707	-1.03948	-0.586346	-0.816675	-0.8142±0.2266
P97429	Anxa4	9.05852	9.35393	9.33773	9.2501±0.1661	8.26349	8.1148	8.29702	8.2251±0.0970	8.62587	8.3946	8.68439	8.5683±0.1532
P97431	Irf6	2.83681	2.78639	2.78879	2.8040±0.0284	1.57996	1.20135	-0.537981	0.7478±1.1295	2.36342	2.29465	2.47194	2.3767±0.0894
P97434	Mprip	0.222201	0.65881	0.838711	0.5732±0.3170	-0.860174	-0.814505	-0.237825	-0.6375±0.3469	-1.05952	-2.81853		-1.9390±1.2438
P97443	Smyd1	5.30964	5.29626	5.34771	5.3179±0.0267	7.43084	7.90248	7.78993	7.7077±0.2463	5.96284	6.17605	6.34557	6.1615±0.1918
P97447	Fhl1	7.45801	7.49867	7.61191	7.5229±0.0797	10.0093	10.0184	10.1524	10.0600±0.0801	8.45736	8.50907	8.50003	8.4888±0.0276
P97449	Anpep	6.03407	6.31926	6.17882	6.1774±0.1426	5.05652	5.49696	5.13111	5.2282±0.2357	5.58568	5.55968	5.5372	5.5609±0.0243
P97450	Atp5pf	10.1189	10.1653	10.1429	10.1423±0.0232	10.4398	10.3486	10.33	10.3728±0.0587	10.7642	10.644	10.7686	10.7256±0.0707
P97457	Mylpf	13.8375	13.9196	13.8715	13.8762±0.0413	14.8219	15.023	14.9106	14.9185±0.1008	14.3889	14.4341	14.4627	14.4286±0.0372
P97461	Rps5	8.38333	8.61362	8.50656	8.5012±0.1152	7.46711	7.4759	7.49476	7.4793±0.0141	7.73054	7.78244	7.77091	7.7613±0.0273
P97470	Ppp4c	5.24215	2.18607	2.01189	3.1467±1.8168	2.14978	1.68762	1.9931	1.9435±0.2350	2.60574	2.7027	2.34925	2.5526±0.1826
P97478	Coq7	4.68445	3.94836	4.10094	4.2446±0.3885	4.68463	4.73625	5.11969	4.8469±0.2377	5.07185	5.16415	5.10967	5.1152±0.0464
P97494	Gclc	2.38284	2.05962	1.76417	2.0689±0.3094	0.741035	0.104057	0.0375612	0.2942±0.3884	0.559018	0.240691	1.06313	0.6209±0.4147
P97496	Smarcc1	2.4403	2.03795	1.91825	2.1322±0.2735	-1.03968	-1.02853	-0.567919	-0.8787±0.2692		-0.654336	-0.473716	-0.5640±0.1277
P97742	Cpt1a	2.97799	2.74058	2.66052	2.7930±0.1651	1.27445	1.54804	1.36183	1.3948±0.1397
P97760	Polr2c	3.57945	3.62086	3.17623	3.4588±0.2456	1.20467	2.35372	0.227979	1.2621±1.0640	2.49464	2.76722	2.54558	2.6025±0.1449
P97765	Wbp2	3.57618		3.67263	3.6244±0.0682		2.95951	3.26617	3.1128±0.2168	3.48048	3.28934	3.57809	3.4493±0.1469
P97770	Thumpd3	1.05502	0.00266583	0.841017	0.6329±0.5562		-1.06801	-1.11148	-1.0897±0.0307	-0.893325	-0.0393925	-1.46652	-0.7997±0.7181
P97792	Cxadr	3.71498	3.60174	3.59906	3.6386±0.0662	-0.118678			-0.1187		-0.390832		-0.3908
P97797	Sirpa		1.66402		1.664					1.11785		0.30328	0.7106±0.5760
P97807	Fh	8.06649	7.99932	8.05164	8.0392±0.0353	8.27891	8.30272	8.24236	8.2747±0.0304	8.11671	8.05067	8.05706	8.0748±0.0364
P97814	Pstpip1	-1.67063	-1.53798	-1.00483	-1.4045±0.3524	-2.21699	-2.19103		-2.2040±0.0184
P97821	Ctsc	6.48662	6.62647	6.61691	6.5767±0.0781	4.77579	4.89397	4.68302	4.7843±0.1057	6.79939	6.79201	6.83359	6.8083±0.0222
P97822	Anp32e	7.24844	7.34651	7.34289	7.3126±0.0556	5.66376	5.6473	5.47169	5.5942±0.1065	4.53988	4.35524	4.03588	4.3103±0.2550
P97823	Lypla1	5.44811	5.33677	5.44887	5.4112±0.0645	5.96067	5.87292	5.91791	5.9172±0.0439	6.11161	6.28618	6.19129	6.1964±0.0874
P97825	Jpt1	5.89274	5.54292	5.8138	5.7498±0.1835			1.17842	1.1784	2.67211	2.84612		2.7591±0.1230
P97855	G3bp1	7.3679	7.3904	7.38449	7.3809±0.0117	6.4008	6.22028	6.41028	6.3438±0.1071	6.56886	6.7166	6.65948	6.6483±0.0745
Q9ERE2;P97861	Krt81	7.00985	7.20387	7.07267	7.0955±0.0990	2.07901	4.08395	-0.898025	1.7550±2.5067	3.02024	2.95639	3.00794	2.9949±0.0339
P97873	Loxl1	1.02845	2.11514	1.57055	1.5714±0.5433	1.87731	2.04526	1.54945	1.8240±0.2522	3.12428	3.4281	3.16936	3.2406±0.1640
P97927	Lama4	4.92919	4.93722	4.8531	4.9065±0.0464	5.11058	5.18505	5.17513	5.1569±0.0404	4.37146	4.23472	4.38807	4.3314±0.0841
P97929	Brca2	-1.93937		-2.77686	-2.3581±0.5922					-2.43867		-1.53717	-1.9879±0.6375
P97930	Dtymk	2.55821	2.25579	2.00669	2.2736±0.2762	0.85432	-0.25593	0.4528	0.3504±0.5622	0.27026	0.16458	0.409912	0.2816±0.1231
P98078	Dab2	5.36677	5.1294	5.03892	5.1784±0.1693	3.79385	3.74534	3.62393	3.7210±0.0875	3.21345	3.60277	3.57607	3.4641±0.2175
P98083;Q61120;Q8BMC3	Shc1	2.30218	2.13109	2.23589	2.2231±0.0863	0.978672	1.87307	0.787722	1.2132±0.5794	0.968362	-0.184942	0.239578	0.3410±0.5833
P98086	C1qa	2.63845	2.85639	2.68005	2.7250±0.1157	3.03642	3.17556	2.9631	3.0584±0.1079	3.81546	3.54195	3.65267	3.6700±0.1376
P99024	Tubb5	9.01155	9.10698	8.90759	9.0087±0.0997	8.30656	8.23585	8.18099	8.2411±0.0630	8.39111	8.16927	8.44819	8.3362±0.1473
P99026	Psmb4	9.08249	9.20206	9.05739	9.1140±0.0773	7.76112	7.74629	7.91945	7.8090±0.0960	9.03917	9.11602	9.06501	9.0734±0.0391
P99027	Rplp2	11.3681	11.3155	11.2156	11.2998±0.0775	10.651	10.5165	10.3928	10.5201±0.1291	11.249	11.1896	11.208	11.2155±0.0304
P99028	Uqcrh	5.10287	4.71601	4.825	4.8813±0.1995	4.45731	5.076	5.24446	4.9259±0.4145	6.41333	6.43402	6.59691	6.4814±0.1005
P99029	Prdx5	10.1657	10.4388	10.4965	10.3670±0.1767	9.55589	9.60953	9.56681	9.5774±0.0283	10.3594	10.3089	10.4317	10.3666±0.0617
Q00422	Gabpa	1.33205	1.64124	1.5596	1.5110±0.1602	0.788142	0.778459	0.669973	0.7455±0.0656	0.700641	0.367671	0.657525	0.5753±0.1811
Q00493	Cpe	3.28703	0.650765	3.26663	2.4015±1.5162	1.46331	1.18997	1.41725	1.3568±0.1463	3.17558	2.5057	3.28122	2.9875±0.4206
Q00519	Xdh	5.41127	5.44969	5.22392	5.3616±0.1208	5.42302	5.27246	5.40777	5.3678±0.0829	4.94078	4.56535	4.92199	4.8094±0.2115
Q00612	G6pdx	8.49041	8.50695	8.53544	8.5109±0.0228	6.66994	6.64292	6.83713	6.7167±0.1052	7.4101	7.37583	7.44656	7.4108±0.0354
Q00623	Apoa1	11.2977	11.2556	11.2418	11.2650±0.0291	11.9911	11.8773	11.9545	11.9410±0.0581	13.1896	13.1635	13.1163	13.1565±0.0372
Q00724	Rbp4	1.89022	1.57636	1.75481	1.7405±0.1574	1.40087	0.0463382	0.327874	0.5917±0.7148	3.57841	4.36589	3.29428	3.7462±0.5552
Q00897	Serpina1d	4.30404	5.17902	5.1364	4.8732±0.4933	3.55687	4.07183	3.44752	3.6921±0.3334	5.97341	5.67855	6.18984	5.9473±0.2566
Q00915	Rbp1	7.95913	8.28069	8.3699	8.2032±0.2161	5.72784	5.72936	5.92211	5.7931±0.1117	7.06685	7.29478	7.32489	7.2288±0.1411
Q00PI9	Hnrnpul2	6.23612	6.21982	6.08906	6.1817±0.0806	4.97926	4.96335	4.97394	4.9722±0.0081	4.03202	4.37616	4.31179	4.2400±0.1830
Q01147;P81269	Creb1	6.3154	6.3958	6.28858	6.3333±0.0558	4.67333	4.33543	5.19914	4.7360±0.4352	5.18806	5.14	5.08529	5.1378±0.0514
Q01149	Col1a2	11.4383	11.0799	11.0413	11.1865±0.2189	10.2814	10.2775	10.2567	10.2719±0.0133	10.7585	11.3505	10.9424	11.0172±0.3030
Q01279	Egfr	3.58417	3.71716	3.51269	3.6047±0.1038	1.80969	1.49124	1.39895	1.5666±0.2155	2.2799	2.11249	2.22121	2.2045±0.0849
Q01339	Apoh	5.60391	5.20358	5.62465	5.4774±0.2373	6.98985	6.84071	6.83226	6.8876±0.0886	8.1738	8.25982	8.11049	8.1814±0.0750
Q01405	Sec23a	5.26582	5.4128	5.2868	5.3218±0.0795	5.33388	5.42375	5.45789	5.4052±0.0641	4.88852	4.78344	4.88568	4.8525±0.0599
Q01514	Gbp1					1.80947			1.8095
Q01730	Rsu1	5.99029	6.06995	5.80395	5.9547±0.1365	5.75147	5.35778	5.63771	5.5823±0.2026	6.05313	6.17884	6.00732	6.0798±0.0888
Q01768	Nme2	9.70131	9.71032	9.75643	9.7227±0.0296	10.166	10.0071	10.0077	10.0603±0.0916	9.85061	9.9497	10.1121	9.9708±0.1320
Q01853	Vcp	10.2114	10.1363	10.17	10.1726±0.0376	9.12985	9.06828	9.01671	9.0716±0.0566	9.22651	9.31208	9.26678	9.2685±0.0428
Q02013	Aqp1	6.56964	6.51206	6.26186	6.4479±0.1636	6.08052	6.18457	6.23455	6.1665±0.0786	4.73334	5.00298	4.91918	4.8852±0.1380
Q02053	Uba1	8.46828	8.56139	8.39104	8.4736±0.0853	8.01847	8.04762	8.04525	8.0371±0.0162	8.01076	7.87151	7.97341	7.9519±0.0721
Q02105	C1qc	2.04881	1.93445	2.54336	2.1755±0.3236	2.20543	2.99887	3.21542	2.8066±0.5317	3.59175	2.75607	2.57607	2.9746±0.5420
Q02248	Ctnnb1	6.20995	6.11609	6.21839	6.1815±0.0568	5.44865	5.28206	5.63783	5.4562±0.1780	5.52426	5.51012	5.58722	5.5405±0.0410
Q02257	Jup	9.08779	9.07023	9.07569	9.0779±0.0090	8.54766	8.61373	8.60507	8.5888±0.0359	7.92606	7.93518	7.95543	7.9389±0.0150
Q02357	Ank1		-1.58974		-1.5897	0.042778	0.616322	-1.1451	-0.1620±0.8984		-3.15046		-3.1505
Q02566	Myh6									0.328378			0.3284
Q02788	Col6a2	10.5673	10.6429	10.7821	10.6641±0.1090	11.0861	11.1229	11.0631	11.0907±0.0301	11.1757	11.1811	11.1333	11.1633±0.0262
Q02789	Cacna1s					2.90798	1.83341	2.56413	2.4352±0.5488		-1.7076		-1.7076
Q02819	Nucb1	7.10762	7.06192	7.02978	7.0664±0.0391	5.99275	5.87425	6.12566	5.9976±0.1258	6.55297	6.54677	6.68912	6.5963±0.0805
Q02844	Tpsab1	4.74562	4.48245	4.85343	4.6938±0.1908	6.39335	6.47067	6.57389	6.4793±0.0906	8.29532	8.27778	8.56866	8.3806±0.1631
Q03173	Enah	2.80611	2.68789	2.29324	2.5957±0.2686	0.263328	2.01539	1.74638	1.3417±0.9435	1.07901	1.34207	1.17491	1.1987±0.1331
Q03265	Atp5f1a	11.4461	11.4375	11.4574	11.4470±0.0099	11.5913	11.4805	11.4677	11.5132±0.0679	11.7968	11.7874	11.79	11.7914±0.0049
Q03311	Bche	0.512589	3.03296	0.061202	1.2023±1.6014	1.43698	1.63967	2.25425	1.7770±0.4256	0.0433223			0.0433
Q03350	Thbs2	3.07177	3.06036	2.89329	3.0085±0.0999	2.45705	2.97837	3.24161	2.8923±0.3993	1.9771	2.00554	2.04581	2.0095±0.0345
Q03734	Serpina3m	1.40637		1.69953	1.5530±0.2073	3.47498	4.41497	4.37388	4.0879±0.5312	5.6566	5.3736	5.59685	5.5423±0.1492
Q03958	Pfdn6	6.20567	6.13974	6.23428	6.1932±0.0485	4.82198	4.46858	4.63707	4.6425±0.1768	5.01554	5.09525	5.09251	5.0678±0.0452
Q03963	Eif2ak2	2.38889	1.18472	1.50035	1.6913±0.6244			0.98402	0.984
Q04207	Rela	1.66214	2.98662	2.45372	2.3675±0.6664	0.374791	0.55827	0.501497	0.4782±0.0939	0.636362	2.2648	2.02218	1.6411±0.8786
Q04447	Ckb	8.16863	8.2631	8.29715	8.2430±0.0666	7.71366	7.59035	7.59536	7.6331±0.0698	8.03807	7.98556	7.97439	7.9993±0.0340
Q04519	Smpd1	-1.49461	-1.25373	-0.171064	-0.9731±0.7050					0.790112	-0.612682	-0.244087	-0.0222±0.7272
Q04750	Top1	3.7843	3.66894	3.26596	3.5731±0.2721	2.43051	2.44198	3.11064	2.6610±0.3894	1.32216	0.564416	1.29094	1.0592±0.4288
Q04857	Col6a1	10.9121	10.9499	10.7296	10.8639±0.1178	11.49	11.3585	11.4686	11.4390±0.0706	11.3785	11.4072	11.3854	11.3904±0.0149
Q04887	Sox9	1.1313	0.994391		1.0628±0.0968
Q05020	Apoc2					5.31664	5.54017	5.44776	5.4349±0.1123	7.66666	7.66228	7.81765	7.7155±0.0885
Q05117	Acp5	2.18714	2.05275	2.06654	2.1021±0.0739	1.96734	1.98895	2.14549	2.0339±0.0972	1.97616	1.78468	1.93253	1.8978±0.1004
Q05144	Rac2	5.1251	5.01409	5.26688	5.1354±0.1267	5.15247	5.14599	4.71364	5.0040±0.2515	4.31243	4.32703	4.31525	4.3182±0.0077
Q05186	Rcn1	7.805	7.63168	7.64491	7.6939±0.0965	7.37416	7.43055	7.46105	7.4219±0.0441	7.56892	7.38446	7.4661	7.4732±0.0924
Q05306	Col10a1					0.837461	0.634843	0.756829	0.7430±0.1020
Q05421	Cyp2e1	3.92443	3.65859	3.89901	3.8273±0.1467	4.19334	3.99819	3.98926	4.0603±0.1153
Q05793	Hspg2	5.2074	5.20242	5.13719	5.1823±0.0392	5.62807	5.65256	5.68136	5.6540±0.0267	4.65723	4.76472	4.74902	4.7237±0.0581
Q05816	Fabp5	12.5873	12.721	12.5218	12.6100±0.1015	11.6977	11.431	11.2664	11.4650±0.2177	12.6231	12.6851	12.6487	12.6523±0.0312
Q05895	Thbs3	1.77955	2.33435	2.03313	2.0490±0.2777	3.14244	3.64651	3.16672	3.3186±0.2843		-1.34819	-0.479851	-0.9140±0.6140
Q05920	Pc	7.6697	7.68698	7.81894	7.7252±0.0816	6.74346	6.68758	6.74418	6.7251±0.0325	4.13003	4.05104	4.11119	4.0974±0.0413
Q05A13	Sdr16c6	5.4167	5.50837	5.54421	5.4898±0.0658	4.64564	4.71693	4.47137	4.6113±0.1263	1.13422	3.89071	2.8465	2.6238±1.3917
Q05BC3	Eml1			0.638539	0.6385	0.414732	0.692441	1.22312	0.7768±0.4107
Q05D44	Eif5b	3.23108	3.19031	3.24604	3.2225±0.0288	2.25863	2.54905	3.06889	2.6255±0.4105	1.91458	1.80624	2.10249	1.9411±0.1499
Q06138	Cab39	2.88924	3.22687	2.78397	2.9667±0.2314	3.55053	3.28782	3.25382	3.3641±0.1624	3.50248	3.55291	3.40026	3.4852±0.0778
Q06185	Atp5me	9.71449	9.64203	9.15005	9.5022±0.3071	10.4462	10.2511	10.3701	10.3558±0.0984	10.4263	10.4415	10.5009	10.4562±0.0394
Q06770	Serpina6	5.94	6.2147	5.84855	6.0011±0.1906	5.48851	5.75349	6.08337	5.7751±0.2980	6.91944	6.94508	7.11735	6.9940±0.1076
Q06890	Clu	8.16466	8.22969	8.27494	8.2231±0.0554	9.2136	9.23346	9.35506	9.2674±0.0766	10.6417	10.4736	10.4806	10.5320±0.0951
Q07076	Anxa7	8.31587	8.32629	8.30101	8.3144±0.0127	7.62351	7.78926	7.94615	7.7863±0.1613	8.15569	8.03384	8.1255	8.1050±0.0635
Q07113	Igf2r	-1.5122	-1.90174	-1.26438	-1.5594±0.3213	-2.3504	-1.84621	-2.3645	-2.1870±0.2953
Q07417	Acads	6.75419	6.75501	6.76997	6.7597±0.0089	6.1542	6.00647	6.37066	6.1771±0.1832	6.45263	6.4671	6.46437	6.4614±0.0077
Q07456	Ambp	3.63577	3.38571	3.85486	3.6254±0.2347	4.82214	4.67842	4.74574	4.7488±0.0719	5.61683	5.35496	5.58978	5.5205±0.1440
Q07563	Col17a1	4.84185	5.0353	4.93693	4.9380±0.0967	4.02799	4.19359	4.27713	4.1662±0.1268	4.45483	4.08199	4.35288	4.2966±0.1927
Q07797	Lgals3bp	4.82342	4.87771	4.93759	4.8796±0.0571	3.9733	3.93919	4.22719	4.0466±0.1574	4.93462	5.01416	4.87053	4.9398±0.0720
Q07813	Bax	5.36183	5.35509	5.23734	5.3181±0.0700	5.49671	5.19564	5.20501	5.2991±0.1712	5.19154	4.93608	4.56233	4.8967±0.3165
Q07968	F13b									0.657297	0.518958	-0.357686	0.2729±0.5504
Q08024	Cbfb	5.45792	5.89894	5.666	5.6743±0.2206	5.24626	5.1666	4.94612	5.1197±0.1555	4.87418	4.2446	5.14349	4.7541±0.4613
Q08091	Cnn1	4.93337	4.78765	4.98277	4.9013±0.1014	2.60593	2.0204	3.43718	2.6878±0.7119	3.37525	3.12592	3.60993	3.3704±0.2420
Q08093	Cnn2	6.14379	5.9705	5.87391	5.9961±0.1367	5.63838	5.53358	5.62758	5.5998±0.0576	5.24082	5.37638	5.29834	5.3052±0.0680
Q08122	Tle3	0.475839	0.417983	0.346536	0.4135±0.0648
Q08189	Tgm3	7.71082	7.62794	7.68	7.6729±0.0419	6.57452	6.58131	6.50444	6.5534±0.0426	8.10635	8.05445	8.07236	8.0777±0.0264
Q08288	Lyar	0.22099	0.685785	0.329656	0.4121±0.2431	-0.0799726			-0.08
Q08481	Pecam1	1.28883	1.20136	1.25852	1.2496±0.0444	0.466449	0.915062	1.22426	0.8686±0.3810	1.48472	0.77418	0.655362	0.9714±0.4485
Q08509	Eps8	0.267224	-0.314111	-0.116458	-0.0544±0.2956	-1.14128	-0.60973	-0.508398	-0.7531±0.3399	-1.22873	-0.333608	-0.529816	-0.6974±0.4705
Q08652	Rbp2	6.73633	6.85178	6.87647	6.8215±0.0748	5.31404	5.66634	5.72675	5.5690±0.2229	7.0156	6.88694	6.85304	6.9185±0.0858
Q08761	Pros1	8.62814	8.53259	8.32368	8.4948±0.1557	9.66584	9.81449	9.69194	9.7241±0.0794	9.42239	9.35072	9.30129	9.3581±0.0609
Q08857	Cd36	6.01182	5.9554	6.00416	5.9905±0.0306	4.99531	6.01318	5.02933	5.3459±0.5781	2.92072	2.34893	2.77984	2.6832±0.2979
Q08879	Fbln1	3.5722	3.63785	3.71905	3.6430±0.0736	5.00778	4.88622	4.91754	4.9372±0.0631	5.03258	5.01081	5.30073	5.1147±0.1615
Q08943	Ssrp1	3.92915	3.96011	3.80893	3.8994±0.0799	3.15942	2.47799	2.47597	2.7045±0.3940	2.59463	2.59681	3.08409	2.7585±0.2820
Q09014	Ncf1	0.663783	0.995009	0.903627	0.8541±0.1711	2.32371	1.74931	1.85578	1.9763±0.3056	1.47627	0.647642	0.969686	1.0312±0.4177
Q09PK2	Asprv1	10.0138	10.0722	10.0815	10.0558±0.0367	8.58818	8.34112	8.37661	8.4353±0.1336	9.42326	9.54813	9.44915	9.4735±0.0659
Q0KL02	Trio					1.24027	1.74761	1.23538	1.4078±0.2943	-1.27329	-1.25364	-1.58358	-1.3702±0.1851
Q0P678	Zc3h18	0.708735	0.859209	0.667688	0.7452±0.1008
Q0VBM2	Fam83b	1.42388	1.12499	0.225337	0.9247±0.6239	-0.0418785	0.0907024		0.0244±0.0937	-1.88016	-1.81686		-1.8485±0.0448
Q0VGB7	Ppp4r2	2.49575	2.327	2.39765	2.4068±0.0847	1.34094	1.78842	0.723794	1.2844±0.5346	0.393806	-0.21318		0.0903±0.4292
Q11011	Npepps	5.8048	5.88498	5.83715	5.8423±0.0403	6.01003	6.00741	5.91163	5.9764±0.0561	6.31639	6.21093	6.3185	6.2819±0.0615
Q11136	Pepd	6.43	6.33621	6.36218	6.3761±0.0484	4.85587	5.08065	5.0366	4.9910±0.1191	5.76157	5.6297	5.74341	5.7116±0.0715
Q148V8	Fam83h	4.76416	5.08625	4.68093	4.8438±0.2141	3.59708	3.65963	3.61237	3.6230±0.0326	3.3212	3.45284	3.46483	3.4130±0.0797
Q14C51	Ptcd3	-0.356622	-0.521554	-0.410712	-0.4296±0.0841	-1.07867	-0.135378	-0.106122	-0.4401±0.5533	-0.0854844	-1.14557	-0.83848	-0.6898±0.5455
Q1HFZ0	Nsun2	4.42185	4.30028	4.30714	4.3431±0.0683	2.99462	2.85196	3.16303	3.0032±0.1557	3.08522	3.50178	3.5185	3.3685±0.2455
Q1XH17	Trim72	7.86516	7.88163	7.75222	7.8330±0.0704	8.8938	9.00741	9.07874	8.9933±0.0933	8.70175	8.85392	8.74168	8.7658±0.0789
Q2TBE6	Pi4k2a	1.06842	1.07004	-0.852049	0.4288±1.1093	0.941427	1.21737	0.907817	1.0222±0.1698	-1.5268	-1.64461	-1.84539	-1.6723±0.1611
Q2TPA8	Hsdl2	4.59475	4.53218	4.42653	4.5178±0.0850	2.64827	3.01522	3.07304	2.9122±0.2304	2.73138	3.10828	3.24918	3.0296±0.2677
Q2UY11	Col28a1	1.51838	1.47514	1.52565	1.5064±0.0273	3.46973	3.44568	3.46744	3.4609±0.0133	2.36433	2.40627	2.50474	2.4251±0.0721
Q2VIS4	Flg2	7.04592	7.20246	6.90336	7.0506±0.1496	5.98602	5.80669	5.80416	5.8656±0.1043	6.45459	6.43081	6.47697	6.4541±0.0231
Q31125	Slc39a7	2.35516	3.34028		2.8477±0.6966	2.64734	4.12251	3.75996	3.5099±0.7687			0.62812	0.6281
Q3B7Z2	Osbp	2.25702	2.67987	2.53182	2.4896±0.2146	2.80204	1.96018	2.54013	2.4341±0.4308	1.38682	0.680296	1.25178	1.1063±0.3751
Q3MI48	Jsrp1	2.14751		0.709598	1.4286±1.0168	6.24442	6.34426	6.41846	6.3357±0.0873		2.62133	2.1351	2.3782±0.3438
Q3SXD3	Hddc2	4.34432	4.04954	3.7643	4.0527±0.2900	1.51717	1.36902	1.97595	1.6207±0.3164	3.88147	4.02241	3.9674	3.9571±0.0710
Q62293;Q3T9E4	Tgtp1	-2.69309		-1.78816	-2.2406±0.6399	1.07952	-2.89458	-3.84683	-1.8873±2.6131	1.27021	1.42898	1.80106	1.5001±0.2725
Q3TAS6	Emc10	4.54551	4.48728	4.09803	4.3769±0.2433	3.87892	3.55601	3.70028	3.7117±0.1618	3.10917	4.06042	3.80617	3.6586±0.4925
Q3TB82	Plekhf1	1.74668	2.45874	1.73445	1.9800±0.4147	1.48616	2.12444	1.31635	1.6423±0.4261	0.795703		0.528283	0.6620±0.1891
Q3TBT3	Sting1	0.597393	0.768355	0.500519	0.6221±0.1356	-0.18522	0.186867	0.23463	0.0788±0.2299	-0.880438			-0.8804
Q3TC72	Fahd2	3.93924	4.05261	4.32467	4.1055±0.1981	4.24278	4.38976	4.10855	4.2470±0.1407	4.18834	3.9759	4.20591	4.1234±0.1280
Q3TC93	Hs1bp3	4.09196	4.52619	3.90368	4.1739±0.3192	2.66164	1.95566	2.11386	2.2437±0.3705	2.2519	2.57634	2.57351	2.4672±0.1865
Q3TCH7	Cul4a	-0.459168	-0.664716		-0.5619±0.1453	0.328617	0.772392	0.946237	0.6824±0.3185	-1.2221	-0.345151		-0.7836±0.6201
Q3TCJ1	Abraxas2	1.62073	1.02236	1.1616	1.2682±0.3131
Q3TCN2	Plbd2	4.31328	3.96043	4.79045	4.3547±0.4166	2.82333	3.36308	3.09356	3.0933±0.2699	4.81355	4.99554	4.75225	4.8538±0.1265
Q3TDD9	Ppp1r21	-0.42326	0.591818	0.591922	0.2535±0.5861	-0.408435	0.949134	-0.66681	-0.0420±0.8680			-2.22098	-2.221
Q3TDN2	Faf2	4.1836	3.82806	3.95626	3.9893±0.1801	3.4551	3.37007	3.68684	3.5040±0.1639	2.87178	2.87757	2.33837	2.6959±0.3097
Q3TDQ1	Stt3b	3.73778	3.68519	3.56345	3.6621±0.0894	3.30902	3.16375	3.1816	3.2181±0.0792	-0.191561	-0.74076		-0.4662±0.3883
Q3TEA8	Hp1bp3	5.40395	5.40674	5.53742	5.4494±0.0763	5.54646	5.6491	5.84867	5.6814±0.1537	4.17881	3.90165	3.94127	4.0072±0.1499
Q3TGF2	Fam107b	3.13386	2.96094	3.19145	3.0954±0.1200			1.41927	1.4193	2.09168	2.13738	2.13055	2.1199±0.0247
Q3THE2	Myl12b	10.2036	10.25	10.0501	10.1679±0.1047	9.14537	9.17047	9.21437	9.1767±0.0349	9.58825	9.77189	9.64425	9.6681±0.0941
Q3THG9	Aarsd1	4.04604	4.48791	3.99699	4.1770±0.2704	3.01286	3.65511	3.12421	3.2641±0.3432	2.59688	2.42241	3.17835	2.7325±0.3958
Q3THK3	Gtf2f1	3.97411	3.8635	5.36875	4.4021±0.8390	2.23048	1.98279	2.19387	2.1357±0.1337	2.1641	2.51452	2.19166	2.2901±0.1948
Q3THK7	Gmps	4.8217	4.84846	4.82275	4.8310±0.0152	3.2676	3.12843	3.54444	3.3135±0.2118	3.61367	3.91423	3.48177	3.6699±0.2216
Q3THS6	Mat2a	6.33827	6.06066	6.58695	6.3286±0.2633	4.70739	5.30512	5.44097	5.1512±0.3903	4.98787	5.08659	5.62213	5.2322±0.3413
Q3TIR1	Trappc13	2.04689	2.05207	2.56825	2.2224±0.2995	1.41575	1.07927	1.26436	1.2531±0.1685	0.996845		1.63881	1.3178±0.4539
Q3TIR3	Ric8a	-1.99993		-1.33525	-1.6676±0.4700	-1.41645		-1.15165	-1.2841±0.1872	-1.40874	-1.45847		-1.4336±0.0352
Q3TIU4	Pde12	3.46829	3.08844	3.07228	3.2097±0.2241	2.78889	2.45933	2.26032	2.5028±0.2670	2.53464	2.29441	2.2197	2.3496±0.1646
Q3TIV5	Zc3h15	1.10831	2.38029	2.13649	1.8750±0.6751	0.691977	0.661389		0.6767±0.0216	2.04893	1.43832	1.16149	1.5496±0.4541
Q3TIX9	Usp39	1.32701	1.00216	1.35999	1.2297±0.1978	0.933922	0.56494	0.999162	0.8327±0.2341	0.498015	0.319943	-0.296552	0.1738±0.4170
Q3TJD7	Pdlim7	5.55427	5.94106	5.73224	5.7425±0.1936	6.04222	6.36786	6.46708	6.2924±0.2223	4.56265	4.47365	4.1669	4.4011±0.2076
Q3TJZ6	Fam98a		1.46645	1.33761	1.4020±0.0911
Q3TKT4	Smarca4	2.78323	2.95502	2.53913	2.7591±0.2090	1.0109	0.951744	1.27033	1.0777±0.1695	-1.16245	-2.75654	-0.649295	-1.5228±1.0989
Q3TKY6	Cwc27	2.83563	2.53827	2.36274	2.5789±0.2390	-0.406803	-0.265712	-0.114295	-0.2623±0.1463		0.197634		0.1976
Q3TL44	Nlrx1	1.05203	0.901647	0.848153	0.9339±0.1057	1.15657	1.30535	1.75478	1.4056±0.3114	-1.78765	-1.46524	-0.204057	-1.1523±0.8369
Q3TLH4	Prrc2c	0.842323	1.49642	2.02933	1.4560±0.5945	2.05344	0.777339	0.283901	1.0382±0.9132	-1.58903	-0.650524	-0.399956	-0.8798±0.6268
Q3TLP5	Echdc2	2.35173	2.05653	2.41092	2.2731±0.1898	1.50209	1.49955	1.98392	1.6619±0.2789	1.44975	0.790697	0.642427	0.9610±0.4297
Q3TMH2	Scrn3	2.97231	2.40293	2.29837	2.5579±0.3627	2.37704	2.47992	2.79915	2.5520±0.2201	2.82437	2.42144	3.07184	2.7725±0.3283
Q3TMP8	Tmem38a							3.06451	3.0645
Q3TNH5	Fam172a		0.832423	1.11556	0.9740±0.2002			-0.551701	-0.5517
Q3TPX4	Exoc5		-0.53124	1.27388	0.3713±1.2764	0.291641	-0.19028	-1.0709	-0.3232±0.6909	-1.31607	-0.903406	-1.33854	-1.1860±0.2450
Q3TQF0	Fbxo31	0.670368	1.70547	1.53508	1.3036±0.5550	1.62816	0.884659	1.0719	1.1949±0.3867	-0.427733		0.252861	-0.0874±0.4813
Q3TRJ4	Krt26	5.42567	5.15507	5.22908	5.2699±0.1399		1.77137		1.7714
Q3TUH1	Tamm41	1.79223		1.8874	1.8398±0.0673	1.9182	1.80015	2.11836	1.9456±0.1609	0.674866	0.816436	0.906233	0.7992±0.1166
Q3TVI8	Pbxip1	3.27686	3.41307	4.31196	3.6673±0.5624	5.65132	5.62704	5.55407	5.6108±0.0506	3.55005	4.22925	3.94582	3.9084±0.3411
Q3TW96	Uap1l1	6.20252	6.19861	5.86997	6.0904±0.1909	5.36307	5.02091	5.42633	5.2701±0.2181	5.62905	5.33621	5.59247	5.5192±0.1596
Q3TWL2	Pip4p1	1.75256	1.43502	1.44654	1.5447±0.1801	1.24265	1.40027	0.485869	1.0429±0.4888
Q3TWW8	Srsf6	7.38983	7.38175	7.51582	7.4291±0.0752	6.29221	6.18474	6.191	6.2227±0.0603	6.03712	6.09972	6.31828	6.1517±0.1476
Q3TXS7	Psmd1	5.38053	5.28466	5.20013	5.2884±0.0903	5.56928	5.40503	5.5884	5.5209±0.1008	5.25881	5.20424	5.19169	5.2182±0.0357
Q3TYQ9	Aox4	6.50223	6.47196	6.49561	6.4899±0.0159	5.79621	5.82502	5.88496	5.8354±0.0453	6.22349	6.16346	6.25472	6.2139±0.0464
Q3TYX3	Smyd5					0.714487	1.21116		0.9628±0.3512		0.645355		0.6454
Q3TZZ7	Esyt2	3.11377	2.90187	2.66931	2.8950±0.2223	2.66184	2.55366	3.18121	2.7989±0.3355	0.333074	0.733361	0.601595	0.5560±0.2040
Q3U0J8	Tbc1d2b	0.738508	0.22044	-1.00354	-0.0149±0.8945	-1.92366	-2.02554	-1.18745	-1.7122±0.4573		-2.75861		-2.7586
Q3U0V1	Khsrp	7.6456	7.64814	7.57973	7.6245±0.0388	6.44108	6.54622	6.54453	6.5106±0.0602	6.4232	6.21077	6.17601	6.2700±0.1338
Q3U0V2	Tradd	2.48893	2.40927	2.25264	2.3836±0.1202	0.621714	0.56425	1.24565	0.8105±0.3779	0.78919		1.29609	1.0426±0.3584
Q3U1J4	Ddb1	4.86049	4.90436	5.37289	5.0459±0.2840	5.0901	5.08361	5.17855	5.1174±0.0530	4.96025	4.97169	4.98985	4.9739±0.0149
Q3U1Z5	Gpsm3	3.30189	3.4158	3.36602	3.3612±0.0571	2.7433		2.54611	2.6447±0.1394	2.55408	2.56438	2.77564	2.6314±0.1251
Q3U319	Rnf40	4.75527	4.84821	5.10037	4.9013±0.1786
Q3U3E2	Fam117b	4.55241	4.681	4.60156	4.6117±0.0649	4.25913	4.4124	4.22292	4.2982±0.1006	3.97017	3.52419	3.826	3.7735±0.2276
Q3U487	Hectd3	2.41286	2.41391	2.48154	2.4361±0.0394	3.59536	3.71718	3.55122	3.6213±0.0860	1.96697	2.20844	1.75991	1.9784±0.2245
Q3U5F4	Yrdc		-0.267828	-0.0197496	-0.1438±0.1754					-1.11588	-0.876759		-0.9963±0.1691
Q3U7R1	Esyt1	5.94917	6.01624	5.91581	5.9604±0.0512	5.68783	5.76092	5.7838	5.7442±0.0501	5.01368	5.04979	4.94122	5.0016±0.0553
Q3U898	Cops9	7.89837	7.57869	7.89395	7.7903±0.1833					7.24421	7.02018	7.0554	7.1066±0.1205
Q3U962	Col5a2	6.34996	6.4157	6.27168	6.3458±0.0721	5.5686	5.52669	5.65437	5.5832±0.0651	6.78232	6.5136	6.49168	6.5959±0.1618
Q3U9G9	Lbr	2.78708	3.52275	3.24004	3.1833±0.3711	1.71608	2.07799	1.92737	1.9071±0.1818	0.495127	1.13827	0.501375	0.7116±0.3695
Q3UBX0	Tmem109	2.55369		2.83768	2.6957±0.2008	2.06747	2.33206	2.72021	2.3732±0.3283
Q3UBZ5	Mif4gd	0.247652			0.2477	0.281768	0.252839	0.029586	0.1881±0.1380	-0.633146	0.977305	-1.48885	-0.3816±1.2522
Q3UDE2	Ttll12	4.40856	4.62309	4.44995	4.4939±0.1138	3.3879	3.74856	3.75537	3.6306±0.2102	4.06807	4.13449	4.24059	4.1477±0.0870
Q3UDP0	Wdr41	0.289866	0.297614		0.2937±0.0055					-1.12706	-0.646722	0.0268625	-0.5823±0.5797
Q3UE37	Ube2z	5.77683	5.39999	5.67966	5.6188±0.1956	4.35471	3.78207	4.93224	4.3563±0.5751	5.09924	5.22656	5.372	5.2326±0.1365
Q3UEB3	Puf60	6.42751	6.55053	6.51836	6.4988±0.0638	5.25853	5.35648	5.21468	5.2766±0.0726	4.95002	5.40583	5.61291	5.3229±0.3391
Q3UFF7	Lyplal1	1.58784			1.5878	0.903853	0.975263		0.9396±0.0505
Q3UGC7;Q66JS6	Eif3j1	6.68222	6.59649	6.68576	6.6548±0.0505	6.33824	6.16663	6.47674	6.3272±0.1553	6.09218	5.51833	5.91095	5.8405±0.2933
Q3UGR5	Hdhd2	5.71265	5.77904	5.84052	5.7774±0.0640	5.24443	5.00356	5.3911	5.2130±0.1957	5.4597	5.58745	5.32549	5.4575±0.1310
Q3UGS4	Mcrip1	3.60906	3.75406	3.61105	3.6581±0.0831	3.03302			3.033	3.12049	3.24319	3.63811	3.3339±0.2705
Q3UH60	Dip2b	-2.14703	-0.558055	-1.18788	-1.2977±0.8002	-1.1949		-4.2093	-2.7021±2.1315	-2.87955	-2.9164	-1.69107	-2.4957±0.6970
Q3UH68	Limch1					0.925151	0.891374	1.38695	1.0678±0.2769	-0.352661	-1.79644	-0.34875	-0.8326±0.8347
Q3UHD6	Snx27	2.51536	1.59536	2.68706	2.2659±0.5870	2.54466	2.20867	2.63792	2.4638±0.2258	3.06002	2.80175	3.26938	3.0437±0.2342
Q3UHH1	Zswim8	-4.01041	-3.87718	-3.95421	-3.9473±0.0669	-5.33343			-5.3334	-4.59037	-4.41765	-4.12664	-4.3782±0.2344
Q3UHJ0	Aak1	2.45974	2.40198	1.95176	2.2712±0.2781	1.37289	0.275136	0.554294	0.7341±0.5705	-1.2646	0.440028		-0.4123±1.2054
Q3UHX2	Pdap1	8.17672	8.1385	8.15504	8.1568±0.0192	6.45502	6.41442	6.42591	6.4318±0.0209	6.84398	6.6678	6.60339	6.7051±0.1245
Q3UHZ5	Lmod2		-1.38126	-0.464291	-0.9228±0.6484	2.9066	2.1113	2.8271	2.6150±0.4380	1.35358	1.72406	1.01464	1.3641±0.3548
Q3UI43	Babam1	2.21419	2.52733	2.1537	2.2984±0.2005	-0.276622	1.2381	-0.602439	0.1197±0.9822	0.072934	1.30125	0.135854	0.5033±0.6917
Q3UIA2	Arhgap17	2.86222	2.88224	2.86059	2.8684±0.0121	1.12378	1.25799	1.78355	1.3884±0.3487	-0.746884	0.654959	1.18816	0.3654±0.9995
Q3UIR3	Dtx3l	1.83787	1.15626	1.75204	1.5821±0.3712	1.30397	1.16538	1.53348	1.3343±0.1859	-0.760226	-0.856961	0.776101	-0.2804±0.9162
Q3UIU2	Ndufb6	6.34385	6.26308	5.82264	6.1432±0.2805	6.46554	6.73552	6.8146	6.6719±0.1830	6.20568	6.25052	5.93277	6.1297±0.1720
Q3UJB9	Edc4	2.1768	1.10136	1.41894	1.5657±0.5525	-0.14321	-0.825101	-0.0964138	-0.3549±0.4079	-0.308765	-0.156859	-0.244853	-0.2368±0.0763
Q3UJU9	Rmdn3	2.45953	2.75244	2.96102	2.7243±0.2519	1.49797	-1.17794	-1.21026	-0.2967±1.5543	-0.849672			-0.8497
Q3UKJ7	Smu1	1.13483	1.95508	0.964649	1.3515±0.5296	1.90427	2.10126	1.69797	1.9012±0.2017	0.672014	2.50783	1.96287	1.7142±0.9428
Q3UL36	Arglu1	6.69912			6.6991	6.47598	6.41906	6.36349	6.4195±0.0562	5.46666	2.5304		3.9985±2.0762
Q3ULD5	Mccc2	4.90715	5.10539	5.06646	5.0263±0.1050	4.23179	4.37108	4.59862	4.4005±0.1852	3.43844	3.76612	3.91119	3.7053±0.2422
Q3ULJ0	Gpd1l	3.38316	3.57814	6.90851	4.6233±1.9815	6.17675	6.07343	6.19472	6.1483±0.0655	4.45003	4.35481	4.27434	4.3597±0.0879
Q3ULW8	Parp3	2.50832	1.88099	2.04708	2.1455±0.3250	2.0637	2.10196	2.31126	2.1590±0.1333	1.1768	1.63187	2.14245	1.6504±0.4831
Q3UM45	Ppp1r7	5.98949	6.15743	6.01157	6.0528±0.0913	4.76234	5.22272	4.86903	4.9514±0.2410	5.55574	5.65559	5.80748	5.6729±0.1268
Q3UMB9	Washc4	-0.854504	-0.507303	-0.835882	-0.7326±0.1953	-0.957033	-0.63701	-1.19718	-0.9304±0.2810		-2.55475	-2.57716	-2.5660±0.0158
Q3UMC0;Q9D3R6	Spata5	5.60728	5.62039	5.59855	5.6087±0.0110	4.83175	4.87126	4.58004	4.7610±0.1580	4.91406	4.81197	4.75467	4.8269±0.0807
Q3UMF0	Cobll1	-0.0826902	0.486709	-0.273941	0.0434±0.3957		-1.11664	-1.17992	-1.1483±0.0447
Q3UMQ8	Naf1	0.701421	0.366528	0.258925	0.4423±0.2308	-0.0024925	-0.217173	-0.322574	-0.1807±0.1631	0.121735	-0.37982	-0.443102	-0.2337±0.3095
Q3UMR5	Mcu	4.34134	4.27253	4.04002	4.2180±0.1579	5.74714	5.68897	5.77107	5.7357±0.0422	5.06483	5.41045	5.02604	5.1671±0.2116
Q3UMT1	Ppp1r12c	-1.11482	0.105744	0.319896	-0.2297±0.7740			-3.0715	-3.0715	-0.311328	-2.91379	-1.93101	-1.7187±1.3142
Q3UMU9	Hdgfl2	2.69033	3.07646	2.11672	2.6278±0.4829	0.644013	0.349342	0.0155517	0.3363±0.3144	0.156223	0.242205		0.1992±0.0608
Q3UMW7	Mapkapk3	3.83158	3.63492	3.61582	3.6941±0.1194	4.2187	4.14498	3.50174	3.9551±0.3944	3.07943	2.82296	3.04117	2.9812±0.1384
Q3UMY5	Eml4	1.3816	1.54931	1.24085	1.3906±0.1544	-1.93587			-1.9359	-2.47739	-1.30023		-1.8888±0.8324
Q3UND0	Skap2	0.257849	0.604111	0.034074	0.2987±0.2872					0.163518	-0.281161		-0.0588±0.3144
Q3UPF5	Zc3hav1	5.19905	4.91887	5.22191	5.1133±0.1687	3.98529	4.34267	4.26869	4.1989±0.1886	4.68615	4.91428	4.91166	4.8374±0.1310
Q3UPH1	Prrc1	4.50571	4.04778	4.34502	4.2995±0.2323					4.10715	4.18314	3.93214	4.0741±0.1287
Q3UPL0	Sec31a	5.83689	5.89113	5.94725	5.8918±0.0552	6.00066	5.67282	5.61797	5.7638±0.2069	4.7657	4.28642	4.53441	4.5288±0.2397
Q3UPR9	Sbspon	2.1921	1.0485	1.63106	1.6239±0.5718	3.84242	4.2701	2.84861	3.6537±0.7293	4.17921	4.17789	4.17649	4.1779±0.0014
Q3UQ28	Pxdn	-1.20041	-0.510254	-0.975224	-0.8953±0.3520	-0.948386	-2.69865	-0.79971	-1.4822±1.0561	-0.438658	-0.372849	-0.120838	-0.3108±0.1678
Q3UQ44	Iqgap2	2.19765	2.28069	2.30359	2.2606±0.0557	1.98645	1.99716	1.9169	1.9668±0.0436	1.56012	1.14102	1.14431	1.2818±0.2410
Q3UQU0	Brd9	-1.09103	-0.853128	-0.867714	-0.9373±0.1333
Q3URD3	Slmap	2.34095	1.69869	2.15056	2.0634±0.3299	3.34852	3.21165	3.41866	3.3263±0.1053	1.92186	2.18298	2.12719	2.0773±0.1375
Q3URE1	Acsf3	-1.11789	-1.39924	-0.596582	-1.0379±0.4073	-0.90773	-1.09596	-1.1861	-1.0633±0.1420	-1.01576	-2.53203	-2.47944	-2.0091±0.8606
Q3URS9	Ccdc51	1.41666	2.16461	1.91641	1.8326±0.3810	0.854786	0.725238	2.08919	1.2231±0.7529	1.15027	0.909816	-0.00581863	0.6848±0.6100
Q3US41	Esrp1	2.98486	2.57373	2.6307	2.7298±0.2227	0.360892	0.616752	0.656826	0.5448±0.1605	0.710781	1.18966	0.742166	0.8809±0.2679
Q3UTJ2	Sorbs2	1.42924	1.82106	1.53506	1.5951±0.2027	2.97185	3.09383	2.69247	2.9194±0.2058	1.6819	0.957875	1.60757	1.4158±0.3983
Q3UUY6	Prom2	2.00541	1.98017	1.93307	1.9729±0.0367	2.64113	2.75444	2.78085	2.7255±0.0742	1.15027	1.07981	0.321506	0.8505±0.4595
Q3UV17	Krt76	1.26019	1.35027	0.751981	1.1208±0.3226	2.86863	2.11518	1.78901	2.2576±0.5537	1.54453	1.71309	1.31086	1.5228±0.2020
Q3UV70	Pdp1	0.518163	1.62745	1.52502	1.2235±0.6130	1.12265	0.33984	1.90717	1.1232±0.7837	0.82577	0.728071	1.55338	1.0357±0.4509
Q3UVG3	Fam91a1	-0.555295	-0.853027	-0.830342	-0.7462±0.1657	-2.72474	-2.59397	-2.48649	-2.6017±0.1193	-1.35054	-1.88514	-2.26252	-1.8327±0.4582
Q3UVK0	Ermp1	1.64582	1.6722	2.56345	1.9605±0.5223	2.13615	1.54239	1.5182	1.7322±0.3500
Q3UW53	Niban1	3.9631	3.76746	3.84056	3.8570±0.0989	3.15485	2.73167	2.86956	2.9187±0.2158	2.34586	2.16828	2.06981	2.1947±0.1399
Q3UZ39	Lrrfip1	4.26242	4.26512	3.877	4.1348±0.2233	2.50129	2.62633	2.42368	2.5171±0.1022	1.8505	2.43217	2.17835	2.1537±0.2916
Q3UZA1	Rcsd1	0.557554	0.194814	-0.0622189	0.2300±0.3114	2.4228	2.19523	2.25549	2.2912±0.1179	1.56474	-0.227171	1.65144	0.9963±1.0605
Q3V009	Tmed1	2.41095	2.95676	2.2279	2.5319±0.3792	3.24298	2.75933	3.24972	3.0840±0.2812	2.02328	1.87318	2.11163	2.0027±0.1205
Q3V188	Endou	7.79017	7.77957	7.85549	7.8084±0.0411	6.62473	6.53824	6.38531	6.5161±0.1212	7.75289	7.85614	7.86932	7.8261±0.0638
Q3V1D3	Ampd1	0.291806	0.605585	1.17094	0.6894±0.4455	5.13127	5.1634	5.31305	5.2026±0.0970	0.911913	-1.3491	0.289878	-0.0491±1.1680
Q3V1L4	Nt5c2	1.34318	0.921963	0.520391	0.9285±0.4114	0.970665	1.21035	1.01344	1.0648±0.1278	0.750044	-0.142446	0.430211	0.3459±0.4522
Q3V1T4	P3h1	3.23468	2.65712	2.89905	2.9303±0.2900	2.84197	2.82519	2.89944	2.8555±0.0389	1.38268	2.17891	1.67405	1.7452±0.4029
Q3V2D2	Gm94	3.13618	3.41138	3.39158	3.3130±0.1535	2.65075	3.37557		3.0132±0.5125	4.77272	4.88398	4.89227	4.8497±0.0668
Q3V2T4	Krtdap	2.43226	3.18878	3.35673	2.9926±0.4925					3.49522	3.6987	4.20677	3.8002±0.3665
Q3V3R1	Mthfd1l	2.19605	2.41811	2.60238	2.4055±0.2035	2.54655	2.31985	2.33678	2.4011±0.1263	2.87355	3.12426	3.35736	3.1184±0.2420
Q3V3R4	Itga1	0.680311	-0.0983531	1.16445	0.5821±0.6371	-0.723354	-0.525142	0.126078	-0.3741±0.4444	-1.33058	-1.30965	-1.42872	-1.3563±0.0636
Q3V4B5	Commd6	3.84914	3.53832	3.90679	3.7648±0.1982	3.21271	4.02123	3.80961	3.6812±0.4193	4.65158	4.79436	4.82066	4.7555±0.0910
Q4FZG9	Ndufa4l2	3.78085	5.05752	4.28573	4.3747±0.6430	2.83889	2.30996	3.09155	2.7468±0.3988	4.68842	4.37899	5.23703	4.7681±0.4345
Q4KML4	Abracl	9.2012	9.32031	9.5812	9.3676±0.1944	7.12606	7.19947	7.19662	7.1741±0.0416	8.85896	8.78032	9.0401	8.8931±0.1332
Q4KMM3	Oxr1	2.80797	2.63447	2.28973	2.5774±0.2638	0.54355	1.39512	0.981086	0.9733±0.4258	1.03069	0.946924	0.506185	0.8279±0.2818
Q4LDD4	Arap1	3.45866	3.45991	3.31117	3.4099±0.0855	2.26011	2.60646	2.51778	2.4615±0.1799	1.39762	1.473	1.44391	1.4382±0.0380
Q4PZA2	Ece1	1.77303	2.81056	2.24599	2.2765±0.5194	-2.31856	-1.74666	-2.2638	-2.1097±0.3156		0.334762	-1.3193	-0.4923±1.1696
Q4U4S6	Xirp2	-2.49711	-2.19696	-3.16217	-2.6187±0.4940	0.74088	1.29391	1.44394	1.1596±0.3703	-0.625381	-1.30765	-1.55328	-1.1621±0.4808
Q4VA53	Pds5b	-2.21648	-2.35431	-1.75337	-2.1081±0.3148		-1.48277	-2.12081	-1.8018±0.4512
Q4VAA2	Cdv3	6.25304	6.01468	6.26876	6.1788±0.1424	4.77463	4.69742	5.24168	4.9046±0.2945	5.03746	5.0281	5.09458	5.0534±0.0360
Q4VAE3	Tmem65	1.31186	1.15278	2.26418	1.5763±0.6010	2.06903	1.35724	1.33816	1.5881±0.4166	0.147131		0.863996	0.5056±0.5069
Q4VBD2	Tapt1					0.306849			0.3068
Q501J6	Ddx17	5.74936	5.63026	5.7068	5.6955±0.0604	4.72994	4.42799	4.50737	4.5551±0.1565	3.70767	3.64524	3.93371	3.7622±0.1518
Q501J7	Phactr4	-0.9723	0.84099	0.636368	0.1684±0.9931	-2.1045	-1.01112		-1.5578±0.7731	-1.01004		-2.13966	-1.5749±0.7988
Q505B7	Zbtb8os	4.36521	4.52672	4.95053	4.6142±0.3023	2.55031	1.80001	3.49975	2.6167±0.8518	4.65561	4.83467	4.15583	4.5487±0.3518
Q505D7	Opa3	4.24381	3.32666	3.51939	3.6966±0.4836	2.73758	2.09228		2.4149±0.4563		4.6077	1.71975	3.1637±2.0421
Q505F5	Lrrc47	4.84492	4.86642	4.37705	4.6961±0.2765	3.96636	4.63773	4.48033	4.3615±0.3511	3.97514	4.19021	4.23558	4.1336±0.1391
Q50L42	Pla2g4e	-0.330094		-0.129243	-0.2297±0.1420
Q52KI8	Srrm1	3.90532	3.94865	4.00989	3.9546±0.0525	1.87519	2.76782	2.23967	2.2942±0.4488	1.70519	1.66392	1.66058	1.6766±0.0249
Q569Z5	Ddx46	4.76933	4.68865	4.54777	4.6686±0.1121	3.44342	3.45862	3.2433	3.3818±0.1202	3.41266	3.80192	3.87398	3.6962±0.2482
Q569Z6	Thrap3	5.2753	5.33246	5.27549	5.2944±0.0329	4.13291	4.26938	4.20324	4.2018±0.0682	3.65369	3.54482	3.48229	3.5603±0.0867
Q56A08	Gpkow	1.33283	1.58337	0.975841	1.2973±0.3053	-0.383302	0.248349		-0.0675±0.4466	-0.079169		0.0155663	-0.0318±0.0670
Q570Y9	Deptor	3.11396	2.91293	2.85579	2.9609±0.1356	2.31879	2.45715	2.35955	2.3785±0.0711	2.23343	1.46814	1.92929	1.8770±0.3853
Q571E4	Galns	-0.556874	2.04625	1.23243	0.9073±1.3317	2.67762	3.00022	3.26106	2.9796±0.2923	4.02917	3.75436	4.09177	3.9584±0.1795
Q571I9	Aldh16a1	3.28674	3.84607	3.96833	3.7004±0.3634	3.01102	3.89742	3.44132	3.4499±0.4433	2.79412	2.79761	1.74373	2.4452±0.6075
Q58A65	Spag9	1.9992	1.03945	1.62153	1.5534±0.4835	1.54923	1.08768	1.01063	1.2158±0.2913	-0.74847	0.803558	0.732044	0.2624±0.8761
Q5DTJ9	Mypn		-2.14977	-0.457503	-1.3036±1.1966	2.82854	2.90317	3.38281	3.0382±0.3008	-1.61353	0.279649	-0.36736	-0.5671±0.9623
Q5DTY9;Q50H33	Kctd16	-1.27203	-0.276084	-0.598611	-0.7156±0.5082	-1.82924	-2.34572		-2.0875±0.3652	-1.54523		-1.52727	-1.5363±0.0127
Q5EBG6	Hspb6	8.98314	8.77802	8.74866	8.8366±0.1277	10.3368	10.3226	10.3377	10.3324±0.0085	10.3111	10.3597	10.5902	10.4203±0.1491
Q5EG47	Prkaa1	1.73793	2.07646	1.87697	1.8971±0.1702	1.51393	1.67309	1.44389	1.5436±0.1175	0.810697	0.573059	0.872273	0.7520±0.1580
Q5FW52	Mlip					4.90355	4.86076	4.57181	4.7787±0.1805	2.38811	2.1916	2.7472	2.4423±0.2817
Q5FWK3	Arhgap1	5.59236	5.61559	5.47514	5.5610±0.0753	5.02276	5.08305	5.06901	5.0583±0.0315	5.36198	5.17757	5.33397	5.2912±0.0994
Q5I1X5	Ppp1r13l	4.87321	4.96767	4.58045	4.8071±0.2019	2.04479	2.53948	2.64806	2.4108±0.3216	2.57405	3.19892	2.78497	2.8526±0.3179
Q5I2A0	Serpina3g	2.43759		0.974505	1.7060±1.0346	0.756488	0.860462	1.57636	1.0644±0.4464	2.61444		0.899568	1.7570±1.2126
Q5M8N0	Cnrip1	4.2137	4.45588	3.66749	4.1124±0.4038	4.15921	4.01875	3.69773	3.9586±0.2366	4.02068	4.03486	4.24162	4.0991±0.1237
Q5M8N4	Sdr39u1	1.46554	1.63311	2.07572	1.7248±0.3153	3.41487	3.5128	3.95515	3.6276±0.2879	3.47188	2.38553	2.00392	2.6204±0.7617
Q5MPP0	Fa2h	2.87898	2.46261	2.6103	2.6506±0.2111	2.53106	1.95343	2.26402	2.2495±0.2891		0.620217		0.6202
Q5SRX1	Tom1l2	4.99821	5.32744	4.99132	5.1057±0.1921	3.03649	3.52536	3.77196	3.4446±0.3743	2.86052	3.84427	3.24143	3.3154±0.4960
Q5SSL4	Abr	0.805678	0.0190198	1.40783	0.7442±0.6964			-1.32167	-1.3217	-1.08336	-1.73392	-0.553002	-1.1234±0.5915
Q5SSZ5	Tns3	1.79575	1.95389	1.63735	1.7957±0.1583	-0.223869	-1.1186	0.146369	-0.3987±0.6504	-1.43575			-1.4357
Q5SUA5	Myo1g	0.591329	0.707192	0.921739	0.7401±0.1676	1.31923	1.56664	1.03969	1.3085±0.2636	-0.328208	-0.363979	0.574177	-0.0393±0.5316
Q5SUC9	Sco1	2.0222		1.98884	2.0055±0.0236			2.27835	2.2784	2.81004		1.71061	2.2603±0.7774
Q5SUF2	Luc7l3	3.11683	2.17457	1.69301	2.3281±0.7242					-0.450474	1.97903		0.7643±1.7179
Q5SUR0	Pfas	3.94417	4.35731	4.41843	4.2400±0.2580	3.74986	3.61809	3.7505	3.7062±0.0763	3.59591	3.1738	3.49497	3.4216±0.2204
Q5SV85	Synrg	-0.590432	-0.774327	-0.627639	-0.6641±0.0972							-2.58198	-2.582
Q5SW19	Cluh	2.70045	2.66368	2.47181	2.6120±0.1228	1.78553	1.6324	1.71505	1.7110±0.0766	1.4697	1.27805	0.177463	0.9751±0.6974
Q5SWD9	Tsr1	0.543626	-0.177209	-0.125378	0.0803±0.4020		-0.448841	-0.73065	-0.5897±0.1993			-1.60366	-1.6037
Q5SWU9	Acaca	4.76268	4.76505	4.59496	4.7076±0.0975	4.24541	4.25241	4.25003	4.2493±0.0036	1.10626	1.15216	1.00784	1.0888±0.0737
Q5SWY7	Fam83g	0.577573		0.682863	0.6302±0.0745	-0.593891			-0.5939			-0.375955	-0.376
Q5SX39	Myh4	12.7794	12.772	12.7508	12.7674±0.0149	14.3569	14.3438	14.4023	14.3677±0.0307	12.3519	12.3118	12.3505	12.3380±0.0228
Q5SX40	Myh1	10.6237	10.661	10.7065	10.6638±0.0415	12.5144	12.4234	12.4042	12.4473±0.0589	11.5318	11.3703	11.4673	11.4565±0.0813
Q5U458	Dnajc11	1.49116	1.82564	2.20495	1.8406±0.3571	1.82421	3.09144	3.28316	2.7329±0.7928	1.84125	0.813219	0.979349	1.2113±0.5519
Q5U4D9	Thoc6		0.982952	1.48708	1.2350±0.3565
Q5XJY5	Arcn1	7.56176	7.39666	7.42111	7.4598±0.0891	6.69959	6.76694	6.71728	6.7279±0.0349	6.67809	6.72164	6.82153	6.7404±0.0735
Q5XKE0	Mybpc2	7.99329	7.97094	7.92311	7.9624±0.0358	9.56087	9.54486	9.57202	9.5592±0.0137	5.73941	5.82223	5.59368	5.7184±0.1157
Q60575;O35071;P33173	Kif1b	-0.180359	0.134161	0.657969	0.2039±0.4235	-0.615256	-0.707311	-0.342986	-0.5552±0.1894	-0.781997	-2.14854	-1.11618	-1.3489±0.7124
Q60590	Orm1	9.15099	9.28121	9.24615	9.2261±0.0674	9.42881	9.26785	9.29926	9.3320±0.0853	10.3194	10.4818	10.4264	10.4092±0.0825
Q60591	Nfatc2	1.26382	1.23592	0.987731	1.1625±0.1520
Q60597	Ogdh	7.19043	7.0442	7.07111	7.1019±0.0778	7.27091	7.23565	7.30319	7.2699±0.0338	6.54534	6.78564	6.53948	6.6235±0.1405
Q60598	Cttn	7.64264	7.69666	7.65135	7.6635±0.0290	6.30357	6.35325	6.34658	6.3345±0.0270	6.06809	5.73861	5.90312	5.9033±0.1647
Q60604	Scin	6.26455	6.24346	6.07211	6.1934±0.1055	4.74446	4.40811	4.63204	4.5949±0.1712	5.73031	5.48029	5.50235	5.5710±0.1384
Q60605	Myl6	10.1251	10.5153	9.82955	10.1566±0.3440	9.64358	9.44968	9.74302	9.6121±0.1492	10.5338	10.1694	10.4194	10.3742±0.1864
Q60631	Grb2	6.56678	6.45781	6.72176	6.5821±0.1326	6.47044	6.29542	6.52494	6.4303±0.1199	6.65167	6.45878	6.49461	6.5350±0.1026
Q60634	Flot2	3.05901	3.0417	3.21399	3.1049±0.0949	3.80121	3.54843	3.26715	3.5389±0.2672	1.92997	1.7942	1.91566	1.8799±0.0746
Q60636	Prdm1	2.41774		1.8415	2.1296±0.4075	1.59776	1.63683	2.1767	1.8038±0.3236
Q60648	Gm2a	7.55433	7.52794	7.66855	7.5836±0.0747	5.65479	6.00142	5.84043	5.8322±0.1735	7.10605	7.19438	7.61729	7.3059±0.2733
Q60668	Hnrnpd	9.25824	9.36238	9.41429	9.3450±0.0795	8.62519	8.60627	8.4821	8.5712±0.0777	8.72301	8.67984	8.67089	8.6912±0.0279
Q60675	Lama2	5.44539	5.19051	5.36654	5.3341±0.1305	6.70835	6.74775	6.64204	6.6994±0.0534	5.54818	5.55293	5.63957	5.5802±0.0514
Q60676	Ppp5c	2.06253	2.3399	2.40475	2.2691±0.1818	2.13273	2.59687	2.45735	2.3956±0.2381	2.01636	2.38321	1.962	2.1205±0.2291
Q60692	Psmb6	8.08457	8.19821	8.10735	8.1300±0.0601	7.14361	6.94855	7.10463	7.0656±0.1032	8.06593	8.10834	8.15221	8.1088±0.0431
Q60710	Samhd1	5.97967	6.13264	6.0654	6.0592±0.0767	5.08551	4.79625	4.89286	4.9249±0.1473	4.07387	4.15991	4.32546	4.1864±0.1279
Q60714	Slc27a1	4.07228	3.99293	3.76894	3.9447±0.1573	3.93791	4.01674	3.91407	3.9562±0.0537	-0.874579		-1.77759	-1.3261±0.6385
Q60715	P4ha1	4.70991	4.7736	4.73687	4.7401±0.0320	3.32629	2.61618	3.58828	3.1769±0.5030	4.51989	4.74887	4.68093	4.6499±0.1176
Q60716	P4ha2	4.46336	4.46705	4.50059	4.4770±0.0205	3.93901	3.61	4.06016	3.8697±0.2329	3.8632	3.87584	4.38908	4.0427±0.3000
Q60737	Csnk2a1	6.20697	6.16159	5.8663	6.0783±0.1850	5.38979	5.79819	5.82497	5.6710±0.2439	5.40791	5.87857	5.82563	5.7040±0.2578
Q60739	Bag1	5.33464	5.40356	5.37251	5.3702±0.0345	4.95417	5.33742	5.35519	5.2156±0.2266	5.03107	5.0395	5.39342	5.1547±0.2068
Q60749	Khdrbs1	6.83382	6.95608	7.16492	6.9849±0.1674	5.87401	6.24739	6.31973	6.1470±0.2392	4.88433	5.63865	5.4004	5.3078±0.3856
Q60759	Gcdh	3.57096	3.62004	3.66119	3.6174±0.0452	3.75539	3.97345	3.86266	3.8638±0.1090	3.28269	3.46852	3.4529	3.4014±0.1031
Q60766	Irgm1	1.5497	0.945465	1.66091	1.3854±0.3850	1.72293	1.90007	2.36828	1.9971±0.3334	1.16262	1.15117	1.14431	1.1527±0.0093
Q60770	Stxbp3	3.34952	3.34371	2.79961	3.1643±0.3158	3.18436	2.94243	3.13576	3.0875±0.1280	1.94172	2.20594	2.1896	2.1124±0.1481
Q60772	Cdkn2c	3.61018	4.24123	4.12747	3.9930±0.3363	1.82126	2.49385	3.25171	2.5223±0.7156	3.29002	3.09347	3.12044	3.1680±0.1065
Q60780	Gas7	3.27476	4.51321	4.18209	3.9900±0.6412	3.7834	2.59249	3.46171	3.2792±0.6161	1.36227	1.71427	1.70177	1.5928±0.1997
Q60823	Akt2	1.78507	1.89395	1.98126	1.8868±0.0983	2.28398	1.87662	1.98747	2.0494±0.2106	1.89093	1.67665	1.66961	1.7457±0.1258
Q60847	Col12a1	8.14411	8.13175	8.108	8.1280±0.0184	9.4593	9.48085	9.44335	9.4612±0.0188	8.93683	8.8434	8.97008	8.9168±0.0657
Q60854	Serpinb6	9.98241	10.0398	9.96085	9.9943±0.0408	9.73593	9.77077	9.71942	9.7420±0.0262	10.1971	10.1462	10.1428	10.1621±0.0304
Q60864	Stip1	8.33469	8.17082	8.26251	8.2560±0.0821	7.13999	7.32279	7.53913	7.3340±0.1998	7.1688	7.32592	7.37363	7.2895±0.1072
Q60865	Caprin1	6.46561	6.62845	6.66081	6.5850±0.1046	4.91313	4.81965	5.33364	5.0221±0.2738	5.26106	5.36844	5.10312	5.2442±0.1335
Q60866	Pter	0.820089	-0.508499	0.399846	0.2371±0.6791						0.636356	0.228833	0.4326±0.2882
Q60870	Reep5	2.73422			2.7342		3.19136		3.1914
Q8BMJ3;Q60872	Eif1ax	7.38652	7.38806	7.59653	7.4570±0.1208	6.10217	6.12139	6.60831	6.2773±0.2868	6.99533	6.84255	6.74943	6.8624±0.1242
Q60875	Arhgef2	-0.323078	-0.992141	-0.423382	-0.5795±0.3608		-1.26369		-1.2637
Q60876	Eif4ebp1	6.58791	6.39653	6.42767	6.4707±0.1027	6.2576	6.11231	6.29093	6.2203±0.0950	6.90241	6.72683	6.67031	6.7665±0.1210
Q60902	Eps15l1	4.70461	4.43502	4.39745	4.5124±0.1676	2.85169	3.20912	2.78644	2.9491±0.2276	3.10581	3.3232	3.53091	3.3200±0.2126
Q60930	Vdac2	7.77833	7.75454	7.80138	7.7781±0.0234	7.57166	8.27647	8.14117	7.9964±0.3740	8.23295	8.06125	8.09144	8.1285±0.0917
Q60931	Vdac3	6.57522	6.68123	6.48284	6.5798±0.0993	7.98375	8.04621	8.06939	8.0331±0.0443	7.5835	7.55109	7.69359	7.6094±0.0747
Q60932	Vdac1	9.63676	9.66423	9.59243	9.6311±0.0362	9.79987	9.89482	9.64779	9.7808±0.1246	10.1923	10.2296	10.1511	10.1910±0.0393
Q60935	Art1					2.07788	2.10615	2.57797	2.2540±0.2809
Q60936	Coq8a	5.03438	4.7753	4.99962	4.9364±0.1406	6.76189	6.83783	6.8543	6.8180±0.0493	6.45412	6.49566	6.4903	6.4800±0.0226
Q60953	Pml	0.591329	0.803653	0.667958	0.6876±0.1075	-2.01411	0.351132	-0.965381	-0.8761±1.1851	-1.52247	0.0448028	-1.52145	-0.9997±0.9046
Q60960	Kpna1	2.79296	3.41522	2.8069	3.0050±0.3553	1.99782	2.80917	1.62279	2.1433±0.6064	2.82036	2.77627	2.47787	2.6915±0.1863
Q60963	Pla2g7	1.84522	0.885355	1.60703	1.4459±0.4998	3.08156	3.51259	3.31352	3.3026±0.2157	4.78517	5.17693	5.02869	4.9969±0.1978
Q60967	Papss1	2.37174	1.93259	2.01481	2.1064±0.2335	0.135825	0.751898	1.35018	0.7460±0.6072	1.11733	1.02403	1.25202	1.1311±0.1146
Q60972	Rbbp4	7.99705	7.65336	7.26158	7.6373±0.3680	6.64434	6.24708	6.49502	6.4621±0.2007	7.0058	7.04903	7.28398	7.1129±0.1497
Q60973	Rbbp7	5.82019	5.95006	5.8729	5.8811±0.0653	5.156	4.65811	5.31329	5.0425±0.3420	5.1197	5.27501	5.03195	5.1422±0.1231
Q60994	Adipoq	7.26109	7.05692	7.25546	7.1912±0.1163	7.69691	7.18259	7.67703	7.5188±0.2914	8.28984	8.29356	8.37408	8.3192±0.0476
Q61001	Lama5	3.09821	3.05126	3.17184	3.1071±0.0608	3.06548	3.29462	3.41267	3.2576±0.1765	2.43036	2.93684	2.62349	2.6636±0.2556
Q61024	Asns	0.332676	1.55523	2.38148	1.4231±1.0308	1.87139	1.38202	1.68431	1.6459±0.2469	1.76387	2.31429	0.86086	1.6463±0.7338
Q61029	Tmpo	7.52241	7.54238	7.56619	7.5437±0.0219	6.40875	6.73044	6.78305	6.6407±0.2026	6.11417	6.04252	5.90616	6.0210±0.1057
Q61033	Tmpo.1	2.14675	2.20491	1.70273	2.0181±0.2747	0.364115	0.071807	-0.13584	0.1000±0.2512	-1.55157	2.76e-06	-1.39775	-0.9831±0.8549
Q61035	Hars1	5.80288	5.86251	6.06163	5.9090±0.1355	5.37124	5.3975	5.30084	5.3565±0.0500	5.46157	5.29472	5.55006	5.4355±0.1297
Q61036	Pak3	3.02331	2.19454	3.21	2.8093±0.5405	-0.0699465	-0.540253	0.809351	0.0664±0.6851	0.879791	2.27986	2.00274	1.7208±0.7414
Q61043	Nin	4.24181	4.23353	4.18162	4.2190±0.0326	5.55544	5.57799	5.64222	5.5919±0.0450	5.53525	5.45458	5.19451	5.3948±0.1781
Q61048	Wbp4	1.21618	0.663772	0.739608	0.8732±0.2995
Q61074	Ppm1g	4.41315	4.5908	4.26702	4.4237±0.1621	3.58973	3.72506	2.97511	3.4300±0.3997	3.57613	3.02127	2.54961	3.0490±0.5138
Q61081	Cdc37	7.57845	7.78146	7.40431	7.5881±0.1888	6.54348	6.76997	6.56891	6.6275±0.1241	6.19354	6.72879	6.65698	6.5264±0.2905
Q61087	Lamb3	3.9101	3.71678	3.82838	3.8184±0.0970	1.35047	1.57299	0.245648	1.0564±0.7109	4.28984	4.5087	4.42378	4.4074±0.1103
Q61092	Lamc2	2.89016	2.35312	2.57664	2.6066±0.2698	0.102378	0.592035	1.05412	0.5828±0.4759	2.98479	3.15881	3.16576	3.1031±0.1025
Q61103	Dpf2	3.72279	3.22699	2.95003	3.2999±0.3915	2.52105	2.16637	1.86752	2.1850±0.3272	1.54694	1.32657	1.43161	1.4350±0.1102
Q61107	Gbp4	1.96107	1.8998	2.04889	1.9699±0.0749	2.47521	1.87894	1.16218	1.8388±0.6574	2.01283	1.16128	0.695738	1.2899±0.6679
Q61112	Sdf4	3.0752	2.96353	3.1161	3.0516±0.0790		1.62536	1.68208	1.6537±0.0401	3.89963	-1.14238	3.62149	2.1262±2.8341
Q61129	Cfi	4.37035	4.37872	3.51339	4.0875±0.4972	4.96799	4.93291	5.33251	5.0778±0.2213	6.22088	6.27153	6.58593	6.3594±0.1978
Q61133	Gstt2	1.4259	1.20557	1.29302	1.3082±0.1109	1.16008	0.992955	1.13699	1.0967±0.0906	1.43585	1.07732	0.958143	1.1571±0.2486
Q61147	Cp	7.5711	7.62283	7.63682	7.6103±0.0346	8.48997	8.41291	8.44861	8.4505±0.0386	9.42162	9.3669	9.45929	9.4159±0.0465
Q61151	Ppp2r5e	2.43946	2.67987	2.3259	2.4817±0.1807	2.40591	2.21282	2.38536	2.3347±0.1061	1.04807	0.179545	-0.129816	0.3659±0.6107
Q61160	Fadd	4.41736	4.26562	4.21014	4.2977±0.1073	2.97639	2.81941	2.9045	2.9001±0.0786	3.49789	3.5305	3.76655	3.5983±0.1466
Q61165	Slc9a1	2.0016	2.02079	2.565	2.1958±0.3199	1.69624	1.09417	0.932945	1.2411±0.4023	0.756806			0.7568
Q61166	Mapre1	7.96224	7.93225	7.97183	7.9554±0.0206	7.32578	7.18399	7.18642	7.2321±0.0812	7.30452	7.25132	7.11226	7.2227±0.0993
Q61171	Prdx2	11.0412	10.9883	11.0574	11.0290±0.0361	10.3762	10.4537	10.4557	10.4286±0.0453	10.6821	10.6554	10.5961	10.6445±0.0440
Q61176	Arg1	3.48625	2.73773	3.67356	3.2992±0.4952	4.77801	4.7484	4.68897	4.7385±0.0453	7.17707	7.1293	7.19891	7.1684±0.0356
Q61187	Tsg101	4.22586	4.00977	4.32319	4.1863±0.1604	3.28803	2.74713	2.60106	2.8787±0.3619	3.42805	2.95259	2.83756	3.0727±0.3130
Q61189	Clns1a	4.31507	5.25916	4.24279	4.6057±0.5671	4.22495	2.90582	1.13575	2.7555±1.5501	2.65655	3.39225	2.63801	2.8956±0.4302
Q61191	Hcfc1	3.79577	3.73621	3.84769	3.7932±0.0558	2.76175	2.88476	3.06938	2.9053±0.1548	2.01227	1.86223	4.13239	2.6690±1.2696
Q61205	Pafah1b3	3.68335	3.53247	3.23384	3.4832±0.2288	3.03839	3.37938	3.32153	3.2464±0.1825	3.35097	2.55753	3.13591	3.0148±0.4103
Q61206	Pafah1b2	7.02298	7.10046	6.86317	6.9955±0.1210	6.29246	6.64298	6.74362	6.5597±0.2368	6.5437	6.62386	6.51101	6.5595±0.0581
Q61207	Psap	7.06837	6.99566	6.97611	7.0134±0.0486	6.6435	6.72313	6.81176	6.7261±0.0842	7.98215	7.90269	8.027	7.9706±0.0630
Q61210	Arhgef1	3.87244	4.06093	3.92342	3.9523±0.0975	2.39574	3.12705	2.80077	2.7745±0.3664	2.47736	3.06118	2.51516	2.6846±0.3267
Q61233	Lcp1	8.92851	8.9242	8.92534	8.9260±0.0022	7.82439	7.81516	7.9312	7.8569±0.0645	8.27069	8.3211	8.47715	8.3563±0.1076
Q61234	Snta1	4.34382	4.35578	4.57897	4.4262±0.1324	5.88061	5.88059	5.85706	5.8728±0.0136	5.00366	5.14249	4.55539	4.9005±0.3068
Q61235	Sntb2	4.24628	4.80017	4.25435	4.4336±0.3175	4.5952	4.48444	4.76362	4.6144±0.1406	3.94147	3.79357	3.94662	3.8939±0.0869
Q61239	Fnta	5.54255	5.78311	5.78919	5.7050±0.1407	4.03499	4.11885	3.91764	4.0238±0.1011	4.37097	4.3204	4.42745	4.3729±0.0536
Q61245	Col11a1	1.45332	0.257763	0.358377	0.6898±0.6631	1.10879	0.846742	1.50879	1.1548±0.3334	-0.448135	-0.581931	-0.00198708	-0.3440±0.3037
Q61247	Serpinf2	5.5272	5.51414	5.56225	5.5345±0.0249	6.74158	6.87844	6.82408	6.8147±0.0689	7.80288	7.76176	7.7867	7.7838±0.0207
Q61249	Igbp1	4.80866	5.20449	4.87552	4.9629±0.2119	3.98267	3.59726	3.71364	3.7645±0.1977	3.46537	3.50519	3.39194	3.4542±0.0575
Q61282	Acan	-0.951495			-0.9515	2.59558	2.08197	1.83438	2.1706±0.3883
Q61285	Abcd2			-0.891486	-0.8915
Q61292	Lamb2	6.75471	5.96099	6.00073	6.2388±0.4472	7.06329	7.1332	7.06577	7.0874±0.0397	5.70755	5.59332	5.82064	5.7072±0.1137
Q61316	Hspa4	7.75531	7.66768	7.75018	7.7244±0.0492	6.81892	6.84453	6.97272	6.8787±0.0824	7.02366	7.05443	7.03592	7.0380±0.0155
Q61335	Bcap31	6.59821	6.47581	6.39784	6.4906±0.1010	5.34536	6.24399	6.3085	5.9660±0.5384	2.55217	1.63336	1.24147	1.8090±0.6728
Q61337	Bad	2.40221			2.4022
Q61362	Chi3l1	6.098	6.08076	6.07227	6.0837±0.0131	4.95481	4.89569	5.20112	5.0172±0.1620	5.93897	5.99858	6.18597	6.0412±0.1289
Q61398	Pcolce	5.09216	4.92554	4.84166	4.9531±0.1275	5.25225	4.93018	5.23704	5.1398±0.1817	5.7683	5.7247	5.6837	5.7256±0.0423
Q61411	Hras	2.50325	3.25421	2.9799	2.9125±0.3800	1.95835	2.01767	2.20763	2.0612±0.1302	1.80071	2.10902	2.06251	1.9907±0.1662
Q61425	Hadh	8.44068	8.45633	8.36477	8.4206±0.0490	7.74988	7.84854	7.72154	7.7733±0.0667	7.97127	8.21342	8.01211	8.0656±0.1296
Q61469	Plpp1	0.764322	-2.59222	-0.426621	-0.7515±1.7017	2.1785	2.31044	3.33144	2.6068±0.6310	1.18807	0.2922	0.979289	0.8199±0.4687
Q61490	Alcam	4.91556	5.11495	4.70261	4.9110±0.2062	2.20627	2.44772	2.15256	2.2688±0.1572	3.07397	3.27695	3.43481	3.2619±0.1809
Q61495	Dsg1a	5.85223	5.6289	5.63267	5.7046±0.1279	5.31002	4.91313	5.00627	5.0765±0.2075	2.71213	2.12314	2.3693	2.4015±0.2958
Q61503	Nt5e	1.82496	2.64158	2.50402	2.3235±0.4372	0.216727	-1.30087	0.833982	-0.0834±1.0986	-0.344989	0.711064	-0.843324	-0.1591±0.7937
Q61508	Ecm1	3.36414	2.75974	2.82653	2.9835±0.3314	4.26571	4.47542	3.44394	4.0617±0.5452	5.76603	5.99442	5.34615	5.7022±0.3288
Q61510	Trim25			0.16297	0.163	0.420937	1.06017	0.229745	0.5703±0.4349
Q61543	Glg1	1.56313	1.45905	2.11152	1.7112±0.3505	1.52256	0.196381	-0.00519497	0.5712±0.8300	-0.36303	-0.238844	0.339226	-0.0875±0.3748
Q61545	Ewsr1	7.13107	7.15849	7.01717	7.1022±0.0749	6.50956	6.50723	6.36614	6.4610±0.0821	6.12665	6.02941	6.40574	6.1873±0.1954
Q61550	Rad21	3.16803	3.86746	3.44622	3.4939±0.3521	2.31853	1.93638	1.78906	2.0147±0.2733
Q61553	Fscn1	6.12877	5.81751	5.74918	5.8985±0.2023	5.02582	5.01532	5.04465	5.0286±0.0149	5.66197	5.67324	5.60762	5.6476±0.0351
Q61554	Fbn1	6.06563	6.09304	6.07131	6.0767±0.0145	3.88735	3.74126	3.78669	3.8051±0.0748	1.93288	1.97956	1.82645	1.9130±0.0785
Q61559	Fcgrt			3.08845	3.0884			5.17961	5.1796		3.24075		3.2408
Q61576	Fkbp10	4.97319	4.81809	4.97707	4.9228±0.0907	4.57709	5.06517	5.27974	4.9740±0.3601	5.28344	5.40692	5.4581	5.3828±0.0898
Q61578	Fdxr	0.973071	0.92285	0.838261	0.9114±0.0681		0.280632	0.108244	0.1944±0.1219	0.260629	0.197433	0.292424	0.2502±0.0484
Q61581	Igfbp7	2.5418	2.18546	2.67385	2.4670±0.2526	3.56903	3.54976	3.6767	3.5985±0.0684	4.08713	4.41796	4.29602	4.2670±0.1673
Q61584	Fxr1	4.36164	4.43782	4.22576	4.3417±0.1074	5.03474	4.96615	4.57201	4.8576±0.2497	3.76865	4.23442	3.6068	3.8700±0.3258
Q61592	Gas6	0.613291	0.463688	0.282787	0.4533±0.1655	0.462976	-0.408682		0.0271±0.6164		0.614081	0.44786	0.5310±0.1175
Q61595	Ktn1	2.60215	2.57476	2.82131	2.6661±0.1351	2.89202	2.92578	2.80467	2.8742±0.0625	1.89754	2.39654	1.62953	1.9745±0.3893
Q61598	Gdi2	8.96051	8.82388	9.03794	8.9408±0.1084	8.0645	8.28526	8.37697	8.2422±0.1606	8.424	8.55356	8.5104	8.4960±0.0660
Q61599	Arhgdib	9.58758	9.6214	9.59034	9.5998±0.0188	8.38487	8.45727	8.47237	8.4382±0.0468	9.26935	9.32096	9.26725	9.2859±0.0304
Q61646	Hp	9.93014	10.0964	9.92573	9.9841±0.0973	7.22866	7.10727	7.16589	7.1673±0.0607	8.02125	7.89763	7.6456	7.8548±0.1914
Q61655	Ddx19a	5.32706	5.53424	5.14727	5.3362±0.1936	4.05601	4.13746	4.30571	4.1664±0.1273	3.70209	3.86217	4.10392	3.8894±0.2023
Q61656	Ddx5	8.05053	7.9263	7.95274	7.9765±0.0654	6.84535	6.75226	6.76603	6.7879±0.0502	6.39625	6.51845	6.54836	6.4877±0.0806
Q61686	Cbx5	4.76773	4.59922	5.56112	4.9760±0.5137	4.40512	3.83792	4.69428	4.3124±0.4356	5.24696	4.45605	3.94807	4.5504±0.6546
Q61687	Atrx		-1.50609		-1.5061			-4.35107	-4.3511
Q61699	Hsph1	4.29284	4.82765	4.18507	4.4352±0.3441	2.59064	3.22018	3.77075	3.1939±0.5905	3.20066	3.35594	2.96394	3.1735±0.1974
Q61702	Itih1	4.22408	3.59299	4.50364	4.1069±0.4665	4.78988	4.8081	4.86508	4.8210±0.0392	6.56444	6.40896	6.51924	6.4975±0.0800
Q61703	Itih2	3.93773	4.23588	4.24875	4.1408±0.1760	5.33084	5.28204	5.25706	5.2900±0.0375	6.38527	6.30981	6.25764	6.3176±0.0642
Q61704	Itih3	6.07379	6.29804	6.37082	6.2476±0.1548	6.94288	7.22951	7.33677	7.1697±0.2036	8.04029	7.9523	8.1116	8.0347±0.0798
Q61730	Il1rap	3.59	3.60003	3.6515	3.6138±0.0330	3.44983	3.40052	3.62724	3.4925±0.1192	4.34348	4.43145	4.41953	4.3982±0.0477
Q61735	Cd47	4.56877	4.62407	5.02002	4.7376±0.2461	4.05726	3.71229	3.95877	3.9094±0.1777	3.62473	3.65632	3.47987	3.5870±0.0941
Q61738	Itga7	2.00822	2.61493	2.72121	2.4481±0.3846	3.99803	4.31519	4.11536	4.1429±0.1604	2.91416	2.92457	2.76443	2.8677±0.0896
Q61739	Itga6	5.60774	5.50603	5.52792	5.5472±0.0535	4.99557	5.03614	5.04624	5.0260±0.0268	5.56637	5.63877	5.9131	5.7061±0.1829
Q61743	Kcnj11					-0.106427	-0.00797989	0.153725	0.0131±0.1314
Q61749	Eif2b4	2.95463	2.48831	2.82699	2.7566±0.2410	1.49391	1.50639	1.88748	1.6293±0.2237	1.03245	0.934741	-0.236864	0.5768±0.7063
Q61753	Phgdh	7.18698	7.05768	7.21233	7.1523±0.0829	6.14846	6.20685	6.10854	6.1546±0.0494	7.16765	6.90121	7.07433	7.0477±0.1352
Q61768	Kif5b	6.55035	6.51089	6.45432	6.5052±0.0483	5.69385	5.8718	5.70344	5.7564±0.1001	5.52464	5.53412	5.55682	5.5385±0.0165
Q61781	Krt14	14.3894	14.4646	14.4366	14.4302±0.0380	13.545	13.6011	13.5448	13.5637±0.0325	12.9806	12.8533	12.9274	12.9204±0.0639
Q61789	Lama3	2.95288	2.74994	2.62411	2.7756±0.1659	1.61678	1.93926	2.05657	1.8709±0.2277	3.49496	3.49206	3.36326	3.4501±0.0752
Q61792	Lasp1	8.56493	8.65105	8.71932	8.6451±0.0774	7.72371	7.74484	7.99234	7.8203±0.1494	7.61279	7.54222	7.75945	7.6382±0.1108
Q61805	Lbp	0.539977	0.709662	0.607489	0.6190±0.0854	2.96349	2.73663	2.8364	2.8455±0.1137	3.88826	4.10764	3.91723	3.9710±0.1192
Q61823	Pdcd4	3.38511	3.35794	3.42686	3.3900±0.0347					1.80648	1.7833	1.03176	1.5405±0.4407
Q61830	Mrc1	4.24064	4.13365	4.07512	4.1498±0.0839	3.80964	3.52891	2.79949	3.3793±0.5214	3.72331	3.59035	3.73348	3.6824±0.0799
Q61838	Pzp	8.38632	8.59839	8.54024	8.5083±0.1096	8.63766	8.73754	8.78049	8.7186±0.0733	9.42635	9.44346	9.38509	9.4183±0.0300
Q61879	Myh10	2.29091	2.63429	2.9002	2.6085±0.3055	2.81599	5.02364	3.22602	3.6886±1.1743	0.924725	0.844138	0.802531	0.8571±0.0621
Q61881	Mcm7	3.2387	3.42929	3.51616	3.3947±0.1419	0.534236	1.19999	0.518527	0.7509±0.3890	2.20502	2.78535	2.35696	2.4491±0.3009
Q61937	Npm1	10.4142	10.5122	10.4692	10.4652±0.0491	9.36248	9.37	8.83189	9.1881±0.3085	9.70833	9.86963	10.0157	9.8645±0.1537
Q61941	Nnt	5.27102	5.14194	5.2433	5.2188±0.0679	6.64732	6.72647	6.91119	6.7617±0.1354	4.7502	4.52499	4.53452	4.6032±0.1274
Q61990	Pcbp2	6.17134	6.57995	6.24599	6.3324±0.2176	5.79621	5.83588	5.81964	5.8172±0.0199	5.50136	5.57406	5.38809	5.4878±0.0937
Q62000	Ogn	10.3968	10.6428	10.4603	10.5000±0.1277	10.0082	9.97168	9.66625	9.8821±0.1878	11.5884	11.7471	11.7624	11.6993±0.0964
Q62009	Postn	8.62771	8.60616	8.62103	8.6183±0.0110	8.88039	8.98519	8.95524	8.9403±0.0540	8.21737	8.29669	8.3035	8.2725±0.0479
Q62048	Pea15	6.83783	6.86006	6.82831	6.8421±0.0163	5.82459	5.74568	5.53212	5.7008±0.1513	6.3243	6.56598	6.81585	6.5687±0.2458
Q62059	Vcan	1.28857	1.50635	1.46476	1.4199±0.1156	1.62891	1.59964	1.73373	1.6541±0.0705	1.47646	1.4649	1.52424	1.4885±0.0315
Q62074	Prkci	0.803413	0.883169	0.707137	0.7979±0.0881		0.130895	-0.609912	-0.2395±0.5238	-0.279509	-0.719781	-1.04035	-0.6799±0.3820
Q62077	Plcg1	0.443084	0.351628	-0.321519	0.1577±0.4176	-1.35472			-1.3547		-1.75468		-1.7547
Q62084	Ppp1r14b	5.55282	5.87785	5.48822	5.6396±0.2088	4.3574	4.70174	3.92147	4.3269±0.3910	5.05226	4.52905	5.00364	4.8617±0.2891
Q62086	Pon2	3.89844	4.03159	4.35516	4.0951±0.2349	3.31176	2.48551	3.57082	3.1227±0.5668	2.77025	3.45899	3.46685	3.2320±0.3999
Q62087	Pon3	4.92787	5.03219	3.87929	4.6131±0.6376	4.77382	4.66369	4.80104	4.7462±0.0727	4.56928	4.56108	4.52775	4.5527±0.0220
Q62093	Srsf2	9.03921	9.06615	9.12348	9.0763±0.0430	7.81001	6.8977	7.30023	7.3360±0.4572	7.96239	7.81735	7.92258	7.9008±0.0749
Q62095	Ddx3y	4.19318	4.17767	4.36277	4.2445±0.1027	3.18043	3.29536	3.40811	3.2946±0.1138	3.18315	2.93797	2.87915	3.0001±0.1612
Q62141	Sin3b	6.21163	6.42681	3.42721	5.3552±1.6732	7.29634	7.30707	7.28275	7.2954±0.0122	6.36105	6.23382	-1.64175	3.6510±4.5841
Q62165	Dag1	4.30884	3.82672	3.93717	4.0242±0.2526	4.3239	4.57653	4.42445	4.4416±0.1272	3.67516	4.0508	4.07572	3.9339±0.2244
Q62167;P16381	Ddx3x	7.76444	7.60832	7.63566	7.6695±0.0834	6.30644	6.39201	6.17324	6.2906±0.1102	6.36642	6.39565	6.31806	6.3600±0.0392
Q62186	Ssr4	7.59891	7.92314	7.71326	7.7451±0.1644	7.25607	7.19551	7.16733	7.2063±0.0453	8.0328	7.90907	8.06626	8.0027±0.0828
Q62188	Dpysl3	7.19541	7.25047	7.33235	7.2594±0.0689	7.1601	7.10356	7.17509	7.1462±0.0377	6.68322	6.60547	6.70988	6.6662±0.0542
Q62189	Snrpa	6.6751	6.69043	6.66404	6.6765±0.0133	6.29221	6.45542	6.14468	6.2974±0.1554	6.02248	6.33392	6.46584	6.2741±0.2277
Q62193	Rpa2	3.41985	2.29401	3.36508	3.0263±0.6348					1.93234	2.14628	2.03538	2.0380±0.1070
Q62203	Sf3a2	2.81682	2.88899	3.56019	3.0887±0.4099	3.71725	3.96229	4.1622	3.9472±0.2229
Q62219	Tgfb1i1	0.488704	0.728422	2.23099	1.1494±0.9443	2.11165	2.04984	-0.145426	1.3387±1.2857	0.566416	0.687808	0.64382	0.6327±0.0615
Q62230	Siglec1	0.467362	-0.684936	-0.568961	-0.2622±0.6345	-0.226518	0.467192	-0.846062	-0.2018±0.6570	-1.14054	-1.27752	-0.436086	-0.9514±0.4515
Q62234	Myom1	7.41614	7.51286	7.44998	7.4597±0.0491	8.8957	8.80728	8.73707	8.8133±0.0795	7.2195	7.27258	7.16093	7.2177±0.0558
Q62261	Sptbn1	7.21699	7.33694	7.22141	7.2584±0.0680	6.79381	6.82682	6.91218	6.8443±0.0611	5.90439	5.85622	5.99548	5.9187±0.0707
Q62264	Thrsp	7.59333	7.67076	7.52891	7.5977±0.0710	5.69272	5.61594	5.69204	5.6669±0.0441	4.38904	4.54796	4.49632	4.4778±0.0811
Q62266	Sprr1a		3.67347	3.4283	3.5509±0.1734	1.91095	2.17277	2.1927	2.0921±0.1572	3.78434	3.8075	3.64282	3.7449±0.0891
Q62267	Sprr1b	2.13599	3.57161	2.23794	2.6485±0.8010	4.42147	4.52852	4.41323	4.4544±0.0643	3.92978	5.03878	4.05998	4.3428±0.6062
Q62276	Med22		1.74989	1.79052	1.7702±0.0287					1.59924		1.22121	1.4102±0.2673
Q62318	Trim28	7.33751	7.57478	7.48478	7.4657±0.1198	6.03888	6.28422	6.06591	6.1297±0.1345	6.09521	6.29334	6.14884	6.1791±0.1025
Q62348	Tsn	2.63681	3.1234	3.74715	3.1691±0.5566	3.7953	3.46717	3.71242	3.6583±0.1706	1.75789	1.84926	2.98318	2.1968±0.6826
Q62351	Tfrc	1.15166	1.2634	1.61834	1.3445±0.2437	-0.00697505		0.077686	0.0354±0.0599	-0.635254			-0.6353
Q62376	Snrnp70	6.45939	6.63889	6.63094	6.5764±0.1014	5.72637	6.23022	6.30379	6.0868±0.3143	4.8387	4.99889	4.63662	4.8247±0.1815
Q62383	Supt6h	-0.639679	-0.366906	-0.0748686	-0.3605±0.2825
Q62384	Zpr1	3.76721	4.09166	3.52978	3.7962±0.2821	2.68176	2.24989	0.909456	1.9470±0.9242	2.88111	2.68026	2.77555	2.7790±0.1005
Q62393	Tpd52	7.92011	8.10376	8.30203	8.1086±0.1910	6.33856	6.01141	6.31891	6.2230±0.1835	7.23914	7.1608	6.41817	6.9394±0.4531
Q62394	Znf185	3.70743	4.12233	3.67183	3.8339±0.2505	1.73919	2.05996	3.00128	2.2668±0.6560	3.49344	2.37766	3.67484	3.1820±0.7024
Q62407	Speg		-3.15111	-1.74047	-2.4458±0.9975	2.1522	1.78729	2.39473	2.1114±0.3058	-4.39332	-5.02962	-1.76669	-3.7299±1.7297
Q62417	Sorbs1	3.75211	3.72642	4.01209	3.8302±0.1580	3.93359	3.86437	3.95607	3.9180±0.0478	3.39441	3.03725	3.16044	3.1974±0.1814
Q62418	Dbnl	7.79814	7.88313	7.7855	7.8223±0.0531	6.43884	6.32978	6.53563	6.4348±0.1030	6.77382	6.69809	6.56944	6.6804±0.1033
Q62419	Sh3gl1	5.85302	5.63298	5.72759	5.7379±0.1104	4.5165	4.08752	4.74303	4.4490±0.3329	4.54934	4.68395	4.30684	4.5134±0.1911
Q62422	Ostf1	7.29984	7.77008	7.68542	7.5851±0.2507	6.30636	6.62436	6.46507	6.4653±0.1590	7.02139	6.81942	6.77456	6.8718±0.1315
Q62425	Ndufa4	9.06571	9.28472	9.54104	9.2972±0.2379	9.55494	9.55263	9.70596	9.6045±0.0879	9.5324	9.46028	9.56474	9.5191±0.0535
Q62426	Cstb	11.7442	11.8995	11.8482	11.8306±0.0791	10.3932	10.3812	10.5683	10.4476±0.1047	11.3927	11.1741	11.1701	11.2456±0.1274
Q62432;Q9JIW5	Smad2	1.75094	1.89705	2.88692	2.1783±0.6180	1.89071	2.56313	2.54743	2.3338±0.3838	0.993675	1.85682	1.67001	1.5068±0.4541
Q62433	Ndrg1	6.45753	6.3902	6.4665	6.4381±0.0417	6.2052	6.02761	6.00246	6.0784±0.1105	6.29082	6.17637	6.49422	6.3205±0.1610
Q62446	Fkbp3	7.93294	7.9696	7.91125	7.9379±0.0295	7.83251	7.88985	7.9058	7.8761±0.0385	7.53404	7.28651	7.53499	7.4518±0.1432
Q62448	Eif4g2	3.31875	2.87645	3.03005	3.0751±0.2246	2.4205	3.34406	3.15122	2.9719±0.4872	2.64772	2.65902	2.84699	2.7179±0.1119
Q62465	Vat1	8.78434	8.8142	8.88293	8.8272±0.0506	8.81605	8.83607	8.83953	8.8305±0.0127	8.34751	8.71737	8.72037	8.5951±0.2144
Q62469	Itga2	-1.41015	-0.993256		-1.2017±0.2948					1.40326	0.854523		1.1289±0.3880
Q62470	Itga3	0.374689	0.562441	1.74232	0.8931±0.7414	-1.22891	-1.19818	0.929129	-0.4993±1.2372	1.63894	0.558626	1.15129	1.1163±0.5410
Q62507	Coch	2.36276	2.17084	1.90543	2.1463±0.2296	2.22246	2.11324	2.44089	2.2589±0.1668	4.5504	4.4393	4.15554	4.3817±0.2036
Q62523	Zyx	6.63773	6.62862	6.76283	6.6764±0.0750	4.76428	5.00225	4.8601	4.8755±0.1197	4.76348	4.56721	4.73604	4.6889±0.1063
Q63810	Ppp3r1	5.97402	6.17157	5.77634	5.9740±0.1976	6.07506	6.00516	5.73776	5.9393±0.1780	6.0752	6.05221	6.20984	6.1124±0.0851
Q63829	Commd3	4.79832	5.38625	4.9631	5.0492±0.3033	3.83898	3.57834	4.12044	3.8459±0.2711	4.31516	4.50567	4.31747	4.3794±0.1093
Q63844	Mapk3	6.28455	6.26738	6.30352	6.2852±0.0181	5.94961	6.37988	6.58064	6.3034±0.3224	6.54059	6.43975	6.32489	6.4351±0.1079
Q63850	Nup62	5.89322	6.02376	5.59068	5.8359±0.2222	4.54718	4.50153	4.06136	4.3700±0.2683	5.23444	4.75415	5.41466	5.1344±0.3414
Q63870	Col7a1	7.16427	7.18203	7.16552	7.1706±0.0099	6.67622	6.68489	6.61683	6.6593±0.0370	6.35305	6.35848	6.38268	6.3647±0.0158
Q63886;Q62452;Q64435;P70691	Ugt1a1		1.19072	1.51335	1.3520±0.2281	1.13836		0.978477	1.0584±0.1131
Q63918	Cavin2	6.79547	6.85203	6.83982	6.8291±0.0298	5.48851	5.41477	5.64919	5.5175±0.1199	4.13861	4.42305	4.45615	4.3393±0.1746
Q63932	Map2k2	1.88036	3.07879	3.4364	2.7985±0.8150	3.18379	1.22208	1.14385	1.8499±1.1558	2.25537	1.84692	1.92557	2.0093±0.2167
Q64008	Rab34	0.299173	0.117106	0.174891	0.1971±0.0930		-0.984153	-0.7558	-0.8700±0.1615	-1.57324			-1.5732
Q64010	Crk	5.87022	6.01711	6.01007	5.9658±0.0829	4.55869	5.08505	4.79003	4.8113±0.2638	5.53563	5.57938	5.41163	5.5089±0.0870
Q64012	Raly	5.1004	5.48728	5.12538	5.2377±0.2165	4.00534	4.0914	3.83313	3.9766±0.1315	3.78887	4.10536	4.02194	3.9721±0.1640
Q640N1	Aebp1	4.77229	4.91653	5.02875	4.9059±0.1286	5.43852	5.44843	5.59282	5.4933±0.0864	4.27475	4.48947	4.39188	4.3854±0.1075
Q64105	Spr	8.17828	8.37265	8.4148	8.3219±0.1262	7.84366	7.97193	7.99867	7.9381±0.0829	8.05644	8.22555	8.29136	8.1911±0.1212
Q64133	Maoa	0.94408	3.05092	3.05697	2.3507±1.2181	4.57573	4.58623	4.59979	4.5873±0.0121	4.83781	2.99587	3.00721	3.6136±1.0602
Q64152	Btf3	7.71141	7.64778	7.61741	7.6589±0.0480	7.36747	7.31681	7.23179	7.3054±0.0686	7.23906	7.28025	7.3687	7.2960±0.0662
Q64191	Aga	4.66346	4.37265	4.32089	4.4523±0.1847	3.73019	0.853037	3.70382	2.7623±1.6536	4.79257	4.87484	4.33374	4.6670±0.2916
Q64213	Sf1	5.97563	6.04046	6.29576	6.1040±0.1692	4.88395	5.02862	4.83157	4.9147±0.1021	4.74144	4.885	4.88212	4.8362±0.0821
Q64261	Cdk6	0.287136	0.585557	0.479255	0.4506±0.1513	0.540794	-0.0218699	0.621044	0.3800±0.3503	2.19448	0.506695	2.14338	1.6149±0.9600
Q64282	Ifit1	-0.70469	-1.31028	-1.41764	-1.1442±0.3844	2.996	2.55212	2.50054	2.6829±0.2724	0.579597	0.903533	1.28219	0.9218±0.3517
Q64310	Surf4	4.61117	5.90373	4.71307	5.0760±0.7186	5.74666	4.23495	4.21476	4.7321±0.8787	3.12327	3.26228	3.30378	3.2298±0.0945
Q64311	Ntan1	1.68752	1.82814	0.468214	1.3280±0.7479		-0.990938		-0.9909	0.23034		0.149327	0.1898±0.0573
Q64314	Cd34	4.85696	4.28057	6.71861	5.2854±1.2742
Q64324	Stxbp2	3.9997	4.00733	3.87871	3.9619±0.0722	2.8426	3.09713	2.73299	2.8909±0.1868	3.566	3.27283	3.56524	3.4680±0.1690
Q64327	Mea1	2.72775		3.02176	2.8748±0.2079
Q64331	Myo6	0.580032	0.701	-0.444968	0.2787±0.6296	-3.21311	-3.602	-3.4271	-3.4141±0.1948	-2.621	-3.14785	-2.80514	-2.8580±0.2674
Q64337	Sqstm1	1.66633	1.66418	1.87603	1.7355±0.1217		2.19876	2.04787	2.1233±0.1067	1.19006	1.43867	1.25066	1.2931±0.1296
Q64339	Isg15					5.134	5.04943	5.27837	5.1539±0.1158	5.29824	5.1708	5.65085	5.3733±0.2487
Q64345	Ifit3	1.70811	1.80808	1.77259	1.7629±0.0507	2.99592	3.05354	3.0298	3.0264±0.0290	2.33829	1.88887	0.469293	1.5655±0.9756
Q64373	Bcl2l1	2.09186	1.69841	1.39545	1.7286±0.3492	0.943853	0.785128	1.97706	1.2353±0.6472	1.84219	3.1509	2.62473	2.5393±0.6585
Q64374	Rgn			-0.749432	-0.7494	1.62302	1.1401	1.2342	1.3324±0.2560	0.0384999	0.702963	0.610594	0.4507±0.3599
Q64378	Fkbp5	4.38406	4.30842	3.90486	4.1991±0.2576	5.11516	5.14684	5.11311	5.1250±0.0189	4.94301	5.02695	5.11266	5.0275±0.0848
Q64433	Hspe1	10.8655	10.8383	10.7414	10.8151±0.0652	10.1531	10.1323	10.1052	10.1302±0.0240	10.7402	10.7738	10.721	10.7450±0.0267
Q64437	Adh7	5.96264	6.33427	6.27466	6.1905±0.1996	5.95421	5.97294	5.90098	5.9427±0.0373	6.32805	6.12625	6.19587	6.2167±0.1025
Q64442	Sord	5.55751	5.61468	5.5841	5.5854±0.0286	5.074	5.13892	4.82087	5.0113±0.1681	4.84572	4.97012	4.68745	4.8344±0.1417
Q64449	Mrc2	1.95173	1.92325	1.71956	1.8648±0.1266	1.79441	1.66588	1.335	1.5984±0.2370	0.720133	0.827119	0.765212	0.7708±0.0537
Q64462	Cyp4b1	2.10899	2.07859	2.63425	2.2739±0.3124	1.03638			1.0364		-0.403608		-0.4036
Q64471	Gstt1	2.73056	3.67474	2.99336	3.1329±0.4873	1.65641	3.31232	3.14809	2.7056±0.9123	2.76887	3.17986		2.9744±0.2906
Q64511	Top2b	3.65168	3.6761	3.63502	3.6543±0.0207	2.53397	2.42028	2.83889	2.5977±0.2165	1.93372	2.10002	2.37928	2.1377±0.2252
Q64512	Ptpn13	-0.951714	-2.49133	-1.3813	-1.6081±0.7945	-2.69694	-2.80531	-2.48632	-2.6629±0.1622		-3.68873	-3.77828	-3.7335±0.0633
Q64514	Tpp2	3.80211	3.77742	3.75801	3.7792±0.0221	3.7315	3.85237	3.64957	3.7445±0.1020	3.22329	3.26972	3.2583	3.2504±0.0242
Q64516	Gk	2.84439	2.64293	2.81287	2.7667±0.1084	2.30993	1.9015	1.08526	1.7656±0.6236	2.82795	0.426128	1.34104	1.5317±1.2122
Q64518	Atp2a3	7.31081	7.26253	7.35859	7.3106±0.0480	9.22165	9.3226	9.13222	9.2255±0.0953	5.87852	5.94756	5.86701	5.8977±0.0436
Q64520	Guk1	4.98344	4.94799	5.10212	5.0112±0.0807	3.12369	3.63259	3.95877	3.5717±0.4209	4.53112	4.50943	4.6578	4.5661±0.0801
Q64521	Gpd2	5.51612	5.18778	5.38012	5.3613±0.1650	4.93732	5.10829	4.96175	5.0025±0.0925	3.71501	3.57803	3.7899	3.6943±0.1074
Q64523;Q6GSS7;P27661	H2ac20	7.99289	8.09144	8.55785	8.2141±0.3018	7.92141	7.95821	8.21405	8.0312±0.1594
Q64525;Q8CGP2;Q6ZWY9;Q64478;Q64475;P10854;P10853;Q8CGP1;Q9D2U9;Q8CGP0;P70696;Q64524	Hist2h2bb	13.0088	12.9379	13.0404	12.9957±0.0525	12.5973	12.451	12.5839	12.5441±0.0809	11.4417	11.4741	11.4332	11.4497±0.0215
Q64669	Nqo1	2.57585	4.01234	1.34719	2.6451±1.3339	4.80855	3.29285	3.16929	3.7569±0.9129	2.48792	2.99152	2.76685	2.7488±0.2523
Q64674	Srm	7.17185	6.74119	6.734	6.8823±0.2507	5.09391	5.41238	5.3004	5.2689±0.1616	6.28606	6.47484	6.26553	6.3421±0.1154
Q64691	Capn3					-0.324469	-0.208407	0.428305	-0.0349±0.4053
Q64726	Azgp1	6.34982	5.98685	6.1104	6.1490±0.1845	6.48157	6.61134	6.51825	6.5371±0.0669	8.37098	8.29933	8.2853	8.3185±0.0460
Q64727	Vcl	7.94432	7.94056	7.7521	7.8790±0.1099	7.87795	8.00563	7.9892	7.9576±0.0695	7.6502	7.624	7.6355	7.6366±0.0131
Q64735	Cr1l	8.03024	0.609521	3.07579	3.9052±3.7792		7.53681	7.57317	7.5550±0.0257	7.45523	7.43004		7.4426±0.0178
Q64737	Gart	4.6993	4.78063	4.75809	4.7460±0.0420	4.32804	4.32857	4.30891	4.3218±0.0112	4.07481	3.99311	4.10317	4.0570±0.0571
Q65Z40	Wapl	-1.7487	-1.83999	-1.57223	-1.7203±0.1361	-2.45197	-3.06476		-2.7584±0.4333
Q66K08	Cilp	1.09821	1.20831	0.200731	0.8358±0.5527	0.936868	1.09577	1.4903	1.1743±0.2850	0.812043	0.514033	0.392596	0.5729±0.2158
Q66L42	Map3k10	3.84965	4.1277	3.98837	3.9886±0.1390	0.574404	1.2025		0.8885±0.4441	0.392952	0.6877	0.29031	0.4570±0.2063
Q67FY2	Bcl9l	-0.852666	0.6549		-0.0989±1.0660
Q68FD5	Cltc	7.98938	8.0157	8.02873	8.0113±0.0200	7.93025	8.08952	8.06644	8.0287±0.0861	7.52589	7.48941	7.45901	7.4914±0.0335
Q68FE6	Ripor1	0.002197	-0.518339		-0.2581±0.3681		-0.365428		-0.3654	-1.03511	-0.960806	-0.395	-0.7970±0.3501
Q68FF6	Git1	2.5785	2.38962	3.15851	2.7089±0.4007	1.60276	-0.347444	1.36812	0.8745±1.0647	-2.10894	0.976278	-1.42182	-0.8515±1.6198
Q68FH4	Galk2	3.04634	3.58025	3.27463	3.3004±0.2679	2.28424	2.32501	2.19011	2.2665±0.0692	2.59229	2.58358	2.10618	2.4273±0.2782
Q68FL4	Ahcyl2	2.64957	2.37813	2.52904	2.5189±0.1360	1.51318	2.31298	2.04987	1.9587±0.4076	2.36731	2.37911	2.50949	2.4186±0.0789
Q68FL6	Mars1	3.64772	3.27143	3.08397	3.3344±0.2871	3.4894	3.41949	3.26518	3.3914±0.1147	2.38777	3.03803	3.24708	2.8910±0.4481
Q69Z23	Dnah17	0.911643	0.72249	1.05611	0.8967±0.1673	-0.0452153	-0.0374342	0.0392315	-0.0145±0.0467	0.106785	0.070656	0.0522579	0.0766±0.0277
Q69ZN7	Myof	3.90803	3.89785	4.04886	3.9516±0.0844	3.63864	3.65464	3.66974	3.6543±0.0156	1.89176	1.43382	1.87071	1.7321±0.2585
Q6A026	Pds5a	-0.345019	-0.422308	0.0394049	-0.2426±0.2473	1.66326	1.46221	0.845978	1.3238±0.4259	-1.54948	-3.32626		-2.4379±1.2564
Q6A028	Swap70	1.25027	0.419786	0.562783	0.7443±0.4440		-0.20128	0.0119191	-0.0947±0.1508		-1.32497	-0.632611	-0.9788±0.4896
Q6A068	Cdc5l	3.71171	3.20059	3.18215	3.3648±0.3006	3.93482	2.39322	2.57697	2.9683±0.8420	1.03525	1.17929	1.44378	1.2194±0.2072
Q6A078	Cep290						0.435849	0.391396	0.4136±0.0314			-1.88066	-1.8807
Q6A0A2	Larp4b	0.805936	1.40017	1.29617	1.1674±0.3173	-0.221904	0.179783	0.00515673	-0.0123±0.2014	-1.78403	0.28041	-0.0511464	-0.5183±1.1087
Q6A0A9	FAM120A	3.17286	3.08422	3.13068	3.1293±0.0443	2.01479	3.03139	2.97549	2.6739±0.5715	0.200788	0.404827	1.34236	0.6493±0.6088
Q6A4J8	Usp7	3.15989	2.77898	2.41575	2.7849±0.3721	2.25334	2.30681	2.42885	2.3297±0.0900	2.50446	1.93917	2.79092	2.4115±0.4334
Q6DFW4	Nop58	3.91341	4.26509	4.30812	4.1622±0.2165	4.00373	3.38111	3.96185	3.7822±0.3480	3.62741	3.91151	3.96172	3.8335±0.1803
Q6DVA0	Lemd2	2.6189	2.41538	1.33204	2.1221±0.6917	3.37148	3.03198	3.2403	3.2146±0.1712	0.789668	-0.692741	0.707989	0.2683±0.8333
Q6GQT9	Nomo1	3.69836	3.78077	3.82888	3.7693±0.0660	3.08713	3.04054	3.44546	3.1910±0.2216	3.17047	3.01378	3.15563	3.1133±0.0865
Q6GU68	Islr	0.862977	0.623267	-0.197133	0.4297±0.5559	2.47591	2.30644	2.21428	2.3322±0.1327	2.8176	2.39313	2.1734	2.4614±0.3275
Q6IRU2	Tpm4	9.9501	10.038	9.99277	9.9936±0.0439	9.54362	9.33083	9.53773	9.4707±0.1212	9.56948	9.64731	9.65603	9.6243±0.0476
Q6IRU5	Cltb	9.09339	9.02823	9.0238	9.0485±0.0390	8.23084	8.0854	8.30085	8.2057±0.1099	8.51894	8.5191	8.57591	8.5380±0.0328
Q6NSR8	Npepl1	3.00196	2.77783	2.89379	2.8912±0.1121	2.67102	2.97517	2.33561	2.6606±0.3199	2.2279	2.5324	2.43405	2.3981±0.1554
Q6NT99	Dusp23	0.757787	1.07346		0.9156±0.2232	1.63153	1.64513	1.48373	1.5868±0.0895	0.812581	0.388818	1.15876	0.7867±0.3856
Q6NVE9	Pptc7	1.07474	1.46265	1.75139	1.4296±0.3395	1.64672	2.18034	1.5422	1.7898±0.3423	1.08181	1.27791	1.73432	1.3647±0.3348
Q6NVF9	Cpsf6	5.59025	5.63456	5.68634	5.6370±0.0481	4.18646	4.41077	4.07522	4.2241±0.1709	4.541	4.58824	4.29632	4.4752±0.1567
Q6NXI6	Rprd2	-1.72841	-2.55974	-2.26954	-2.1859±0.4219		-4.43532	-3.95697	-4.1961±0.3382			-3.79654	-3.7965
Q6NZB0	Dnajc8	5.53526	5.28711	5.2846	5.3690±0.1440	4.40625	4.86974	4.40239	4.5595±0.2687	4.82245	5.08907	4.79434	4.9020±0.1627
Q6NZC7	Sec23ip	3.16639	3.18675	3.01275	3.1220±0.0951	2.9034	2.8893	2.74962	2.8474±0.0850	1.61895	2.70296	2.32798	2.2166±0.5505
Q6NZF1	Zc3h11a	2.10348	1.75643	1.89509	1.9183±0.1747	1.9328	1.72767	2.15614	1.9389±0.2143	0.784054	1.19234	1.01859	0.9983±0.2049
Q6NZJ6	Eif4g1	5.2354	5.13327	5.19623	5.1883±0.0515	4.93011	5.104	5.08068	5.0383±0.0944	4.12743	4.11356	4.16942	4.1368±0.0291
Q6P069	Sri	7.56051	7.44943	7.56961	7.5265±0.0669	7.05358	7.51217	6.74246	7.1027±0.3872	7.66054	8.07162	8.11049	7.9475±0.2493
Q6P1B1	Xpnpep1	5.92659	6.15822	5.83311	5.9726±0.1674	5.62046	5.58175	5.61978	5.6073±0.0222	6.23945	5.87159	5.91807	6.0097±0.2003
Q6P1F6	Ppp2r2a	5.26207	5.47524	5.4458	5.3944±0.1155	4.28527	4.64019	4.2924	4.4060±0.2029	4.5395	4.87824	4.53081	4.6495±0.1981
Q6P253	Dmkn	8.22116	8.27154	8.2616	8.2514±0.0267	8.04891	8.15848	8.1529	8.1201±0.0617	8.92825	8.89344	8.71157	8.8444±0.1164
Q6P3A4	Vsig8	1.69785	1.80619	2.0424	1.8488±0.1762
Q6P3A8	Bckdhb	-0.244722	-0.726804	-1.23468	-0.7354±0.4950		3.04237		3.0424	-1.13275	3.23555	3.51557	1.8728±2.6066
Q6P3D0	Nudt16	4.16627	4.43292	4.35582	4.3183±0.1372	4.40533	4.17868	4.17159	4.2519±0.1330	4.48882	4.71581	4.43505	4.5466±0.1490
Q6P4T2	Snrnp200	2.95616	3.08554	3.32472	3.1221±0.1870	2.03446	2.29511	2.53911	2.2896±0.2524	1.89082	1.64423	1.30037	1.6118±0.2966
Q6P542	Abcf1	2.53275	2.93998	2.13661	2.5364±0.4017	1.49462	1.12886	-0.14438	0.8264±0.8604	0.958792	0.839467	1.00904	0.9358±0.0871
Q6P549	Inppl1	-2.17638	-1.57055		-1.8735±0.4284	-1.12707	-0.782245	-1.52561	-1.1450±0.3720
Q6P5B0	Rrp12	3.85325	4.21633	3.65248	3.9074±0.2858	4.46407	4.04204	4.99433	4.5001±0.4772	3.65823	3.5566	3.75275	3.6559±0.0981
Q6P5C5	Smug1	0.573401	1.82472	0.960881	1.1197±0.6406	1.01847	0.220282	0.299414	0.5127±0.4398		0.278268	0.199798	0.2390±0.0555
Q6P5E4	Uggt1	4.57293	4.71927	4.71787	4.6700±0.0841	4.5785	4.54717	4.54343	4.5564±0.0193	4.54922	4.25301	4.47406	4.4254±0.1540
Q6P5F9	Xpo1	2.48146	2.69015	2.64371	2.6051±0.1096	2.64455	2.89955	3.00725	2.8505±0.1863	2.04679	2.3521	2.62664	2.3418±0.2901
Q6P5G6	Ubxn7	3.06868	2.03945	1.87996	2.3294±0.6452	0.605379	-0.0279163	0.841165	0.4729±0.4494	-0.388858	1.23582	-0.172177	0.2249±0.8821
Q6P5H2	Nes					-0.981117	0.21025	-0.749222	-0.5067±0.6316	0.938227	0.645909	1.60581	1.0633±0.4920
Q6P6L0	Filip1l	0.657671	0.332616	0.663835	0.5514±0.1895			-1.08866	-1.0887
Q6P8I4	Pcnp	5.85253	6.04411	6.07075	5.9891±0.1191	4.75627	4.6379	3.96454	4.4529±0.4271	4.40794	4.78442	4.02267	4.4050±0.3809
Q6P8J7	Ckmt2	8.19487	8.12816	8.13174	8.1516±0.0375	9.53133	9.54975	9.32798	9.4697±0.1231	8.72231	8.43342	8.45278	8.5362±0.1615
Q6P8K8	Cpa4	5.79801	5.97887	6.05745	5.9448±0.1330	4.78751	5.05231	4.75333	4.8644±0.1636	6.721	6.67951	6.61795	6.6728±0.0518
Q6P8X1	Snx6	6.39766	6.26082	6.5528	6.4038±0.1461	5.20258	4.96352	4.94817	5.0381±0.1427	5.13599	5.2884	5.01986	5.1481±0.1347
Q6P9J9	Ano6	-0.0530149	0.134876	0.430363	0.1707±0.2437	-0.418698	-0.0543523		-0.2365±0.2576
Q6P9Q4	Fhod1	-2.20106	-1.83426	-2.1955	-2.0769±0.2102	0.0264047	0.221878	0.256285	0.1682±0.1240	-2.58536	-2.70419	-2.45577	-2.5818±0.1243
Q6P9Q6	Fkbp15	3.49701	3.50044	3.49544	3.4976±0.0026	1.64792	1.36077	1.77305	1.5939±0.2114	1.85276	1.10559	1.93358	1.6306±0.4565
Q6P9R2	Oxsr1	4.19312	4.06569	4.13087	4.1299±0.0637	4.27323	4.77851	4.60257	4.5514±0.2565	4.16693	4.08951	4.26486	4.1738±0.0879
[truncated: 2,014 more rows]

## Sheet: Table S2
Table S2. Differentially expressed proteins identified in the skin tissues of normal and scleroderma mice. The signification differentially expressed proteins were defined as those with Benjamini–Hochberg (BH) adjusted p-value < 0.01 and a fold change of log2 (Scleroderma/Normal)> 1 (significantly upregulated) or < -1 (significantly downregulated).
Genes symbol	log2 (Scleroderma/ Normal)	P-value	BH adjusted P-value	Regulation level
Myl4	5.72749	5.54e-06	0.000115685	Significantly upregulated
Ankrd2	5.5495	7e-07	5.34e-05	Significantly upregulated
Synpo2l	5.44227	1.72e-08	1.64e-05	Significantly upregulated
Fmod	5.14422	1.46e-05	0.000169852	Significantly upregulated
Csrp3	5.06137	1.03e-06	5.38e-05	Significantly upregulated
Myoz2	4.88999	1.77e-08	1.64e-05	Significantly upregulated
Lmod3	4.54045	1.31e-06	6.08e-05	Significantly upregulated
Ampd1	4.51313	2.39e-06	7.97e-05	Significantly upregulated
Gle1	4.0741	1.42e-06	6.34e-05	Significantly upregulated
Synpo2	4.00214	1.33e-07	4.18e-05	Significantly upregulated
Stac3	3.96111	7.71e-08	4.18e-05	Significantly upregulated
Sgca	3.86857	3.59e-06	9.38e-05	Significantly upregulated
Ifit1	3.82709	7e-06	0.000128223	Significantly upregulated
Xirp2	3.77832	3e-05	0.000252444	Significantly upregulated
Myh7b	3.75669	9e-06	0.000139368	Significantly upregulated
Myh7	3.64257	5.99e-07	5.23e-05	Significantly upregulated
Dcakd	3.64045	0.00368126	0.00779696	Significantly upregulated
Cap2	3.61653	1.78e-05	0.000195187	Significantly upregulated
Unc45b	3.54685	3.34e-05	0.000265	Significantly upregulated
Casq2	3.5127	5.23e-06	0.000112587	Significantly upregulated
Cavin4	3.49853	1.08e-05	0.000145997	Significantly upregulated
Ryr1	3.47211	2.16e-07	4.22e-05	Significantly upregulated
Klhl40	3.32791	3.84e-06	9.65e-05	Significantly upregulated
Ppp1r3a	3.26047	1.81e-05	0.000195187	Significantly upregulated
Smpx	3.23496	6.55e-07	5.34e-05	Significantly upregulated
Dysf	3.1914	2.14e-06	7.78e-05	Significantly upregulated
Jph1	3.18637	1.7e-06	6.86e-05	Significantly upregulated
Pkia	3.16311	0.000383454	0.00135341	Significantly upregulated
Slc9a3r2	3.07596	0.00122021	0.00315895	Significantly upregulated
Naip5	2.99688	0.000418395	0.00143405	Significantly upregulated
Jph2	2.90766	6.06e-05	0.000387154	Significantly upregulated
Hspb7	2.80513	1.82e-07	4.22e-05	Significantly upregulated
Myh3	2.76195	1.16e-07	4.18e-05	Significantly upregulated
Mybph	2.75831	2.55e-06	8.01e-05	Significantly upregulated
Myot	2.74144	4.77e-08	3.54e-05	Significantly upregulated
Ndufa7	2.73369	0.000151489	0.000711483	Significantly upregulated
Pdlim3	2.7182	9.72e-08	4.18e-05	Significantly upregulated
Cand2	2.71529	5.87e-05	0.000382522	Significantly upregulated
Rtn2	2.67155	1.11e-06	5.55e-05	Significantly upregulated
Cnp	2.64003	7.61e-06	0.000133282	Significantly upregulated
Myh8	2.59225	1.83e-07	4.22e-05	Significantly upregulated
Obscn	2.57064	2.4e-07	4.22e-05	Significantly upregulated
Ablim2	2.54572	0.000947846	0.00260255	Significantly upregulated
Fhl1	2.53718	2.53e-07	4.22e-05	Significantly upregulated
Cacnb1	2.53101	7.9e-06	0.000134662	Significantly upregulated
Cacna2d1	2.51889	1.63e-05	0.000184404	Significantly upregulated
Osbpl8	2.51091	8.88e-06	0.000138813	Significantly upregulated
Obp1b	2.49755	9.97e-05	0.000526824	Significantly upregulated
Klhl41	2.48409	2.16e-06	7.78e-05	Significantly upregulated
Sgcg	2.47169	1.39e-06	6.32e-05	Significantly upregulated
Matn2	2.45905	0.00146573	0.00366186	Significantly upregulated
Dmd	2.41534	4.03e-07	4.75e-05	Significantly upregulated
Ldb3	2.41239	2.48e-07	4.22e-05	Significantly upregulated
Smyd1	2.38988	4.58e-06	0.000105276	Significantly upregulated
Mbp	2.38175	0.000171929	0.000776232	Significantly upregulated
Actn3	2.37488	2.61e-07	4.22e-05	Significantly upregulated
Mpz	2.3187	9.94e-07	5.34e-05	Significantly upregulated
Mylk2	2.31208	5.85e-06	0.000118729	Significantly upregulated
Mb	2.30842	2.37e-06	7.97e-05	Significantly upregulated
Cpt1b	2.28702	2.24e-05	0.000219333	Significantly upregulated
Vtn	2.28686	1.27e-06	5.97e-05	Significantly upregulated
Htra1	2.27507	8.04e-05	0.000459058	Significantly upregulated
Myoz3	2.26795	1.41e-05	0.000167388	Significantly upregulated
Zfr	2.26393	0.000722262	0.00213631	Significantly upregulated
Tcap	2.25495	0.00320364	0.00689143	Significantly upregulated
Fhod1	2.24513	6.06e-06	0.000119341	Significantly upregulated
Ergic1	2.23	9.82e-07	5.34e-05	Significantly upregulated
Lbp	2.22647	9.37e-07	5.34e-05	Significantly upregulated
Ttn	2.20462	1.43e-07	4.18e-05	Significantly upregulated
Papln	2.15737	0.0046946	0.00956164	Significantly upregulated
Myoz1	2.14068	4.77e-07	4.75e-05	Significantly upregulated
Carnmt1	2.09424	9.1e-05	0.000494271	Significantly upregulated
Cav3	2.0932	1.1e-05	0.000147873	Significantly upregulated
Fabp3	2.08345	4.86e-07	4.75e-05	Significantly upregulated
Rcsd1	2.06112	3.8e-05	0.00028569	Significantly upregulated
Flnc	2.05223	2.81e-07	4.23e-05	Significantly upregulated
Srl	2.05088	2.88e-07	4.23e-05	Significantly upregulated
Sptb	2.04502	9.47e-07	5.34e-05	Significantly upregulated
Eef1a2	2.03348	0.00132917	0.00338443	Significantly upregulated
Mtr	2.01549	0.000534825	0.00169673	Significantly upregulated
Ehbp1l1	2.01134	9.01e-05	0.000491266	Significantly upregulated
Myom3	2.00633	6.2e-07	5.23e-05	Significantly upregulated
Adss1	2.00039	0.000128882	0.00062917	Significantly upregulated
Fn1	1.99478	9.77e-07	5.34e-05	Significantly upregulated
Mpc2	1.97894	2.65e-05	0.000242724	Significantly upregulated
Ltf	1.96609	0.000192271	0.000834446	Significantly upregulated
Pacsin3	1.96239	2.43e-06	7.99e-05	Significantly upregulated
Phkg1	1.9547	0.000110716	0.000561898	Significantly upregulated
Col28a1	1.95456	2.97e-07	4.23e-05	Significantly upregulated
Lmcd1	1.95273	3.98e-06	9.7e-05	Significantly upregulated
Pbxip1	1.94351	0.000640258	0.00194797	Significantly upregulated
Csrp2	1.93955	0.000205209	0.000869272	Significantly upregulated
Atp2a1	1.92021	4.06e-07	4.75e-05	Significantly upregulated
Atp2a3	1.91484	1.07e-06	5.43e-05	Significantly upregulated
Pfkm	1.91268	4.63e-07	4.75e-05	Significantly upregulated
Cox7a1	1.90871	1.74e-06	6.95e-05	Significantly upregulated
Sdr39u1	1.90281	0.000187097	0.000822381	Significantly upregulated
Islr	1.90251	0.000755486	0.00220769	Significantly upregulated
Pgm1	1.89971	4.36e-07	4.75e-05	Significantly upregulated
Myl6b	1.89696	2.02e-06	7.66e-05	Significantly upregulated
Agt	1.88414	5.33e-07	5.07e-05	Significantly upregulated
Coq8a	1.88158	2.72e-06	8.39e-05	Significantly upregulated
Ppfia3	1.87049	4.6e-07	4.75e-05	Significantly upregulated
Pxdc1	1.86888	0.000686763	0.0020509	Significantly upregulated
Ank3	1.86572	7.05e-07	5.34e-05	Significantly upregulated
Synpo	1.86546	0.00012671	0.000624307	Significantly upregulated
Pla2g7	1.85669	0.000677691	0.00203362	Significantly upregulated
Gys1	1.84161	2.7e-05	0.00024297	Significantly upregulated
Pygm	1.83708	7.57e-07	5.34e-05	Significantly upregulated
Aldh5a1	1.82383	1.58e-06	6.62e-05	Significantly upregulated
Nefh	1.80701	2.8e-05	0.00024526	Significantly upregulated
Sprr1b	1.80589	0.00469322	0.00956164	Significantly upregulated
Tnnt3	1.79675	1.21e-05	0.000152331	Significantly upregulated
Ndufa6	1.79666	1.87e-05	0.0001976	Significantly upregulated
Tpsab1	1.78547	1.19e-05	0.000150964	Significantly upregulated
Myh1	1.78357	8.45e-07	5.34e-05	Significantly upregulated
Dsg4	1.78309	6.07e-07	5.23e-05	Significantly upregulated
Nxn	1.7829	1.36e-06	6.23e-05	Significantly upregulated
Flot1	1.77304	3.35e-05	0.0002657	Significantly upregulated
Cryab	1.76931	4.78e-06	0.000107	Significantly upregulated
Prph	1.75394	6.24e-05	0.000391324	Significantly upregulated
Gpld1	1.74	0.00254635	0.00574358	Significantly upregulated
Slc25a11	1.73228	1.04e-05	0.000144058	Significantly upregulated
Fbln2	1.73224	3.77e-06	9.53e-05	Significantly upregulated
Ppp1r12b	1.69523	0.00437935	0.00902847	Significantly upregulated
Itga7	1.69474	0.00030593	0.00116687	Significantly upregulated
Actn2	1.6858	9.4e-07	5.34e-05	Significantly upregulated
Slc25a12	1.67467	2.04e-06	7.66e-05	Significantly upregulated
Mpi	1.67423	0.000185943	0.000822381	Significantly upregulated
Serpina3n	1.63897	8.61e-06	0.000136705	Significantly upregulated
Pdk1	1.63895	0.000199986	0.000852984	Significantly upregulated
Apod	1.63238	3.09e-05	0.000255338	Significantly upregulated
Tceal5	1.62513	0.000804093	0.00231029	Significantly upregulated
Art3	1.61909	0.000667157	0.00201106	Significantly upregulated
Atp5mg	1.61632	0.000683455	0.00204655	Significantly upregulated
Slc25a4	1.60558	0.000223197	0.000914668	Significantly upregulated
Ube2d3	1.60245	5.24e-05	0.000351556	Significantly upregulated
Pgam2	1.60078	3.8e-05	0.00028569	Significantly upregulated
Myh4	1.60028	9.33e-07	5.34e-05	Significantly upregulated
Ndrg2	1.59885	4.57e-06	0.000105276	Significantly upregulated
Mmp3	1.59883	0.000133867	0.000646704	Significantly upregulated
Mybpc2	1.5968	9.85e-07	5.34e-05	Significantly upregulated
Serpind1	1.58998	1.44e-05	0.000168611	Significantly upregulated
Apoa4	1.5813	2.85e-06	8.48e-05	Significantly upregulated
Pvalb	1.58106	4.44e-06	0.000103821	Significantly upregulated
Acyp2	1.57182	8.31e-06	0.00013613	Significantly upregulated
Prx	1.5601	3.73e-06	9.53e-05	Significantly upregulated
Tmod4	1.55196	3.22e-05	0.000259104	Significantly upregulated
Sgcd	1.551	1.56e-05	0.000176548	Significantly upregulated
Nipsnap2	1.54374	1.29e-05	0.000157184	Significantly upregulated
Nnt	1.54291	8.53e-06	0.00013613	Significantly upregulated
Igk-V19-17	1.52544	2.06e-05	0.000210464	Significantly upregulated
Mcu	1.51776	1.18e-05	0.000150964	Significantly upregulated
Tnni2	1.51278	1.11e-05	0.000147873	Significantly upregulated
Atp5f1e	1.50951	7.66e-06	0.000133282	Significantly upregulated
Apoa2	1.50175	1.92e-06	7.47e-05	Significantly upregulated
Hspb6	1.49576	6.35e-06	0.000122938	Significantly upregulated
Map1b	1.49397	9.97e-05	0.000526824	Significantly upregulated
Atp5md	1.46119	2.69e-05	0.00024297	Significantly upregulated
Vdac3	1.45335	5.1e-06	0.000111341	Significantly upregulated
Ndufa2	1.45312	0.00184648	0.00440005	Significantly upregulated
Snta1	1.44656	8.44e-06	0.00013613	Significantly upregulated
Arg1	1.43928	0.00158001	0.00390016	Significantly upregulated
Clasp1	1.41192	3.02e-05	0.000252868	Significantly upregulated
Ndufs5	1.41076	0.000356825	0.00129414	Significantly upregulated
Apoh	1.41022	8.83e-05	0.000483381	Significantly upregulated
Tpsb2	1.37641	0.00148285	0.00369222	Significantly upregulated
Nefm	1.37562	2.28e-06	7.97e-05	Significantly upregulated
Nin	1.3729	2.8e-06	8.39e-05	Significantly upregulated
Nefl	1.37035	1.91e-05	0.000199131	Significantly upregulated
P01645	1.36598	0.00256298	0.00577408	Significantly upregulated
Lama2	1.36523	1.35e-05	0.00016333	Significantly upregulated
Apoc3	1.35482	3.53e-05	0.000273506	Significantly upregulated
Myom1	1.35369	5.64e-06	0.00011706	Significantly upregulated
Plg	1.34825	1.09e-05	0.000147812	Significantly upregulated
Vps26c	1.34166	0.000413626	0.00142539	Significantly upregulated
Col12a1	1.33322	2.4e-06	7.97e-05	Significantly upregulated
Atp5mpl	1.33138	1.07e-05	0.000145719	Significantly upregulated
Atp2a2	1.33137	6.85e-06	0.000127807	Significantly upregulated
Tnn	1.32845	0.000214753	0.000888428	Significantly upregulated
Sorbs2	1.32426	0.000213503	0.000888428	Significantly upregulated
Lyz2	1.3228	0.000724343	0.00214076	Significantly upregulated
Ldhb	1.32268	2.48e-06	8.01e-05	Significantly upregulated
Atp1b1	1.32032	1.23e-05	0.000152654	Significantly upregulated
Ckmt2	1.3181	1.29e-05	0.000157184	Significantly upregulated
Des	1.30915	1.72e-05	0.000192671	Significantly upregulated
Fgb	1.30835	3.95e-06	9.7e-05	Significantly upregulated
Mpo	1.30832	0.000206571	0.000872854	Significantly upregulated
Cyb5r1	1.30767	0.000187253	0.000822381	Significantly upregulated
Gpi	1.29602	4.43e-06	0.000103821	Significantly upregulated
Fbln1	1.29415	7.71e-06	0.000133282	Significantly upregulated
Bin1	1.29263	0.000102668	0.000537198	Significantly upregulated
Cmya5	1.28996	0.00035047	0.00128023	Significantly upregulated
Camk2b	1.28871	0.000137665	0.000659904	Significantly upregulated
Serpinf2	1.28017	5.39e-06	0.000113063	Significantly upregulated
Ifit3	1.2635	4.6e-06	0.000105276	Significantly upregulated
Saa2	1.26306	0.00485273	0.00987289	Significantly upregulated
Slmap	1.26288	0.000599272	0.0018537	Significantly upregulated
Acadvl	1.26111	8.17e-06	0.00013613	Significantly upregulated
C3	1.25701	3.14e-06	8.91e-05	Significantly upregulated
P01662	1.25002	5.13e-05	0.000347757	Significantly upregulated
Fetub	1.24952	0.000161211	0.000743049	Significantly upregulated
Ckm	1.23711	7.47e-06	0.000132324	Significantly upregulated
Ak1	1.23065	4.12e-06	9.87e-05	Significantly upregulated
Pros1	1.22929	4.61e-05	0.000327018	Significantly upregulated
Pdk4	1.222	0.00220645	0.00508497	Significantly upregulated
Gbe1	1.21545	8.28e-05	0.000465956	Significantly upregulated
Atp1a2	1.21134	1.07e-05	0.000145719	Significantly upregulated
Arl6ip5	1.21034	0.000567059	0.00177624	Significantly upregulated
Ifi44l	1.19617	0.00276828	0.00615818	Significantly upregulated
Hspb2	1.19489	7.64e-05	0.000443199	Significantly upregulated
Tln2	1.18866	8.54e-06	0.00013613	Significantly upregulated
Tpm1	1.18813	7.15e-06	0.000129652	Significantly upregulated
Hectd3	1.18515	1.19e-05	0.000150964	Significantly upregulated
Adsl	1.17096	0.0017122	0.00412772	Significantly upregulated
Ndufc2	1.16775	3e-05	0.000252444	Significantly upregulated
Chil3	1.16397	0.000976411	0.00265741	Significantly upregulated
Trim72	1.16031	2.05e-05	0.000209604	Significantly upregulated
F2	1.15727	1.45e-05	0.00016911	Significantly upregulated
Cfh	1.14963	3.53e-05	0.000273494	Significantly upregulated
Itih2	1.14919	7.3e-05	0.000431755	Significantly upregulated
Fgg	1.14714	2.68e-05	0.00024297	Significantly upregulated
Myl1	1.14651	2.23e-05	0.000219009	Significantly upregulated
Ahsg	1.14494	3.16e-05	0.000256265	Significantly upregulated
Osbpl9	1.14273	0.000334249	0.00124049	Significantly upregulated
Gfpt1	1.13523	0.000497616	0.00160892	Significantly upregulated
H6pd	1.13393	0.00114873	0.00302878	Significantly upregulated
Igfbp7	1.13146	0.00032199	0.00121812	Significantly upregulated
Macrod1	1.12856	0.000415695	0.00142727	Significantly upregulated
Ambp	1.12332	0.000258699	0.00102568	Significantly upregulated
Apcs	1.12272	1.84e-05	0.000195945	Significantly upregulated
Ncf1	1.12213	0.00113954	0.00301309	Significantly upregulated
Idh2	1.12138	8.37e-06	0.00013613	Significantly upregulated
Gpx3	1.12095	6.99e-06	0.000128223	Significantly upregulated
Dnajb4	1.12093	0.000277651	0.00107827	Significantly upregulated
Diaph1	1.11646	5.26e-05	0.000352137	Significantly upregulated
Mtatp8	1.11306	0.000364525	0.00130842	Significantly upregulated
Apool	1.11202	0.00192831	0.00457711	Significantly upregulated
Tubb3	1.10667	0.00220308	0.00508036	Significantly upregulated
Hspa12a	1.09475	0.00017439	0.000784331	Significantly upregulated
Rnpep	1.08095	6.14e-05	0.00038816	Significantly upregulated
Fech	1.07795	0.00169282	0.00409696	Significantly upregulated
Got2	1.07724	1.5e-05	0.000173022	Significantly upregulated
Kng1	1.07706	9.37e-06	0.000141081	Significantly upregulated
Cma1	1.06728	1.42e-05	0.000167943	Significantly upregulated
Uchl1	1.06054	0.000229071	0.000933111	Significantly upregulated
Aamdc	1.05194	0.00120207	0.00312504	Significantly upregulated
Tcp1	1.04822	0.00143628	0.00360039	Significantly upregulated
Clu	1.04428	2.38e-05	0.000224877	Significantly upregulated
Mylpf	1.04228	3.15e-05	0.000256265	Significantly upregulated
Ica	1.02413	6.7e-05	0.000406702	Significantly upregulated
Uqcr10	1.01531	0.000103377	0.000539387	Significantly upregulated
Orm2	1.00798	0.00397902	0.00831854	Significantly upregulated
Pc	-1.00014	2.67e-05	0.00024297	Significantly downregulated
Erh	-1.00023	0.000452152	0.00149977	Significantly downregulated
Galk1	-1.00028	0.00205406	0.00479959	Significantly downregulated
Myl9	-1.00102	0.000438172	0.00147047	Significantly downregulated
Plxnb2	-1.00211	0.000386342	0.00135848	Significantly downregulated
Tmod3	-1.00314	5.03e-05	0.000342813	Significantly downregulated
Rad23b	-1.00379	0.00014504	0.000688154	Significantly downregulated
Pcyt1a	-1.00406	7.56e-05	0.000441958	Significantly downregulated
Psme3	-1.00413	0.000209476	0.000881319	Significantly downregulated
Glul	-1.00621	9.53e-05	0.000511051	Significantly downregulated
Luc7l2	-1.00774	8.66e-05	0.000476847	Significantly downregulated
Cct5	-1.00872	3.05e-05	0.000254197	Significantly downregulated
Lamtor3	-1.00931	0.000413292	0.00142539	Significantly downregulated
Pfdn1	-1.00949	0.00063307	0.00193092	Significantly downregulated
Gphn	-1.00987	0.000218285	0.000898039	Significantly downregulated
Acaa1a	-1.01212	2.19e-05	0.000218893	Significantly downregulated
Csk	-1.01228	0.00321175	0.00690489	Significantly downregulated
Mbnl2	-1.01555	0.000645851	0.00196024	Significantly downregulated
Celf1	-1.01563	0.00126697	0.00325279	Significantly downregulated
Sf3b6	-1.01903	0.000715092	0.00212186	Significantly downregulated
Glrx3	-1.0191	5.93e-05	0.000384444	Significantly downregulated
Bphl	-1.02148	0.000262641	0.0010391	Significantly downregulated
Rps5	-1.02191	4.02e-05	0.000296748	Significantly downregulated
Tgm1	-1.02199	0.000432199	0.00145966	Significantly downregulated
Commd10	-1.02204	0.000939652	0.0025903	Significantly downregulated
Anxa4	-1.02496	0.000168378	0.000764698	Significantly downregulated
Mtpn	-1.02534	0.000194283	0.000839256	Significantly downregulated
Ipo4	-1.02616	0.000117366	0.000586041	Significantly downregulated
Cct7	-1.02721	0.000185962	0.000822381	Significantly downregulated
Hnrnpa1	-1.02729	7.81e-05	0.000451079	Significantly downregulated
Atp6v1a	-1.03058	5.68e-05	0.000372166	Significantly downregulated
Ubl7	-1.03141	0.000875687	0.00245708	Significantly downregulated
Tmprss4	-1.03163	0.00441577	0.00908841	Significantly downregulated
Sugt1	-1.03334	7.3e-05	0.000431755	Significantly downregulated
Galk2	-1.03395	0.000640759	0.00194797	Significantly downregulated
Septin5	-1.03617	2.46e-05	0.00023146	Significantly downregulated
Skp1	-1.03642	0.000387911	0.00135952	Significantly downregulated
Ppt1	-1.03662	0.00165023	0.004028	Significantly downregulated
Exosc5	-1.03685	0.00215226	0.00498794	Significantly downregulated
G3bp1	-1.03714	3.16e-05	0.000256265	Significantly downregulated
Lgals3	-1.03765	1.67e-05	0.000188317	Significantly downregulated
Bdh1	-1.04046	0.000331701	0.00123474	Significantly downregulated
Farsa	-1.04299	0.00340372	0.00727968	Significantly downregulated
Snrpg	-1.04306	8.75e-05	0.000479671	Significantly downregulated
Snrnp40	-1.04431	0.00226052	0.00519025	Significantly downregulated
Ptbp1	-1.04615	4.52e-05	0.000322658	Significantly downregulated
Gspt1	-1.049	0.000165048	0.000753599	Significantly downregulated
Txndc5	-1.04916	5.02e-05	0.000342708	Significantly downregulated
Hnrnpa3	-1.0503	5.37e-05	0.000357342	Significantly downregulated
Eif4a3	-1.05218	1e-05	0.000143449	Significantly downregulated
Aldh2	-1.05272	1.55e-05	0.00017567	Significantly downregulated
Dhrs7	-1.05273	0.000424139	0.00144293	Significantly downregulated
Scrib	-1.05448	0.00363138	0.00770451	Significantly downregulated
Apeh	-1.05636	0.000365741	0.00131025	Significantly downregulated
Top2b	-1.05656	0.000223418	0.000914668	Significantly downregulated
Pnp	-1.05672	3.75e-05	0.000283134	Significantly downregulated
Psmc2	-1.05769	3.1e-05	0.000255338	Significantly downregulated
S100a1	-1.0579	0.000463755	0.00153006	Significantly downregulated
Eif5a	-1.05841	0.00115938	0.00305034	Significantly downregulated
Calm4	-1.05848	4.01e-05	0.000296748	Significantly downregulated
Cdc42	-1.05849	0.00146007	0.00365262	Significantly downregulated
Ak3	-1.05869	0.000429851	0.00145702	Significantly downregulated
Ak2	-1.06094	4.13e-05	0.000302683	Significantly downregulated
H2-L	-1.06299	8.55e-05	0.000473349	Significantly downregulated
Lxn	-1.06331	2.22e-05	0.000219009	Significantly downregulated
Psmb6	-1.06445	3.44e-05	0.000269981	Significantly downregulated
Sars1	-1.06627	2.76e-05	0.000244147	Significantly downregulated
Chi3l1	-1.06647	7.83e-05	0.000451079	Significantly downregulated
Ilf2	-1.06655	0.00062519	0.00191626	Significantly downregulated
Eif2s2	-1.06667	0.000946328	0.00260223	Significantly downregulated
Hdac1	-1.06811	0.000109904	0.000559306	Significantly downregulated
Nucb1	-1.06888	4.26e-05	0.000309451	Significantly downregulated
Scpep1	-1.06897	0.000101007	0.000532259	Significantly downregulated
Klhdc4	-1.069	0.000147897	0.000699923	Significantly downregulated
Lcp1	-1.0691	1.26e-05	0.000155604	Significantly downregulated
Capg	-1.06981	1.01e-05	0.000143449	Significantly downregulated
Stxbp2	-1.07101	0.000154001	0.000721457	Significantly downregulated
Ciapin1	-1.07169	0.000692275	0.0020657	Significantly downregulated
Cavin3	-1.07214	0.000469572	0.00154377	Significantly downregulated
Coro1b	-1.07323	0.000440421	0.00147535	Significantly downregulated
Eif3g	-1.07325	6.93e-05	0.00041788	Significantly downregulated
Psmc3	-1.07518	1.44e-05	0.000168611	Significantly downregulated
Bclaf1	-1.0772	0.00395696	0.00827709	Significantly downregulated
Pdxk	-1.07734	0.00172133	0.00414436	Significantly downregulated
Pfdn5	-1.07822	0.000396469	0.00138299	Significantly downregulated
Them5	-1.07884	0.000792897	0.00228874	Significantly downregulated
Cpa4	-1.0804	0.000177449	0.000794244	Significantly downregulated
Psme1	-1.0812	4.1e-05	0.00030106	Significantly downregulated
Cct6a	-1.08318	7.73e-05	0.000448209	Significantly downregulated
Tomm70	-1.08433	0.000199691	0.000852942	Significantly downregulated
Eif4b	-1.08469	6.5e-05	0.000400923	Significantly downregulated
Dsp	-1.08502	1.06e-05	0.000145719	Significantly downregulated
Apmap	-1.08544	0.00010918	0.000557841	Significantly downregulated
Dek	-1.08684	2.98e-05	0.000252335	Significantly downregulated
Atp6v1b2	-1.08697	6.56e-05	0.000401591	Significantly downregulated
Dnaja2	-1.08758	0.000211994	0.000884894	Significantly downregulated
Krt15	-1.08925	9.19e-06	0.000140505	Significantly downregulated
Prcp	-1.09079	0.000374045	0.00133229	Significantly downregulated
Chp1	-1.0916	1.14e-05	0.000149002	Significantly downregulated
Thrap3	-1.09257	1.34e-05	0.000162031	Significantly downregulated
P01660	-1.0983	0.000419684	0.00143632	Significantly downregulated
Psmd14	-1.09841	1.55e-05	0.00017567	Significantly downregulated
Slc3a2	-1.0986	0.000751515	0.00220006	Significantly downregulated
Vcp	-1.10094	1.13e-05	0.000149002	Significantly downregulated
Ppp1r7	-1.10146	0.000347511	0.00127318	Significantly downregulated
Anp32a	-1.10227	7.31e-05	0.000431755	Significantly downregulated
Mgll	-1.10229	9.29e-05	0.000500996	Significantly downregulated
Tjp1	-1.10335	0.000188454	0.000824514	Significantly downregulated
Myo1b	-1.10596	5.24e-05	0.000351556	Significantly downregulated
Nt5c	-1.10725	0.000289167	0.00111437	Significantly downregulated
Rps21	-1.10725	0.00119385	0.00311538	Significantly downregulated
Atp6v1e1	-1.10746	8.89e-06	0.000138813	Significantly downregulated
H2az2	-1.1082	2.73e-05	0.000243314	Significantly downregulated
Tbc1d10a	-1.10856	0.00208733	0.00486476	Significantly downregulated
Acox3	-1.1114	0.000871688	0.00244956	Significantly downregulated
Dbi	-1.11186	7.62e-05	0.000443199	Significantly downregulated
Tpr	-1.1122	2.73e-05	0.000243314	Significantly downregulated
Cap1	-1.11259	0.000104792	0.00054372	Significantly downregulated
Csrp1	-1.11264	0.000104047	0.000541364	Significantly downregulated
Ldhd	-1.11283	3.26e-05	0.000260771	Significantly downregulated
Khsrp	-1.11388	1.13e-05	0.000149002	Significantly downregulated
Chmp4b	-1.11432	6.34e-05	0.000393957	Significantly downregulated
Rbm25	-1.11601	0.00295202	0.00647005	Significantly downregulated
Magoh	-1.11621	0.00307064	0.00666322	Significantly downregulated
Tbcb	-1.11644	1.39e-05	0.000165634	Significantly downregulated
Ccar2	-1.11729	2.14e-05	0.000215943	Significantly downregulated
Tuba8	-1.11778	0.00380518	0.00800921	Significantly downregulated
Nap1l1	-1.11863	2.23e-05	0.000219009	Significantly downregulated
Tgm3	-1.1195	9.12e-06	0.00014007	Significantly downregulated
Ostf1	-1.11985	0.000570617	0.00178438	Significantly downregulated
Nono	-1.12039	1.78e-05	0.000195187	Significantly downregulated
Akap13	-1.12337	0.00246461	0.00557955	Significantly downregulated
Cbx3	-1.12347	0.00252861	0.00571397	Significantly downregulated
Aldh9a1	-1.1246	0.000108079	0.000554577	Significantly downregulated
Abi1	-1.12521	2.27e-05	0.000220844	Significantly downregulated
Ccdc22	-1.1255	0.000883502	0.00247554	Significantly downregulated
Ctsd	-1.12616	0.000597384	0.0018494	Significantly downregulated
S100a14	-1.12646	1.82e-05	0.000195187	Significantly downregulated
Eif2b4	-1.12738	0.00085034	0.00240239	Significantly downregulated
Psma2	-1.12765	5.24e-05	0.000351556	Significantly downregulated
Rbm39	-1.12778	0.000816076	0.00232764	Significantly downregulated
Git2	-1.12791	0.000273819	0.00106957	Significantly downregulated
Dennd4c	-1.12872	0.00107843	0.00287813	Significantly downregulated
Usp4	-1.12924	0.000427644	0.00145323	Significantly downregulated
Stam2	-1.12934	0.000764927	0.0022222	Significantly downregulated
Prmt1	-1.13154	7.24e-05	0.000431308	Significantly downregulated
Kars1	-1.13194	6.66e-05	0.00040535	Significantly downregulated
Hsbp1	-1.13298	0.00010179	0.000534111	Significantly downregulated
Gsta3	-1.13326	0.00141132	0.00354021	Significantly downregulated
Purb	-1.13365	2.38e-05	0.000224877	Significantly downregulated
Samhd1	-1.13437	6.02e-05	0.000387014	Significantly downregulated
Txndc17	-1.13462	0.0041577	0.00862416	Significantly downregulated
Selenbp1	-1.13494	7.48e-06	0.000132324	Significantly downregulated
Psma5	-1.13503	9.53e-06	0.000141097	Significantly downregulated
Naxd	-1.13565	8.7e-05	0.000478026	Significantly downregulated
Nudc	-1.13581	0.00114339	0.00301899	Significantly downregulated
Rpa3	-1.13685	0.00373893	0.00790108	Significantly downregulated
Sncg	-1.13842	6.79e-06	0.000127332	Significantly downregulated
Ddx17	-1.14038	6.05e-05	0.000387154	Significantly downregulated
Inpp1	-1.14042	0.00426427	0.00881566	Significantly downregulated
Pea15	-1.14127	4.46e-05	0.000320685	Significantly downregulated
Tcof1	-1.14144	6.39e-05	0.000396589	Significantly downregulated
Naa10	-1.1418	0.000631602	0.00192802	Significantly downregulated
Thop1	-1.14261	8.08e-06	0.00013613	Significantly downregulated
Ncstn	-1.14284	0.000961507	0.00262862	Significantly downregulated
Hspa2	-1.14362	0.00134814	0.00342294	Significantly downregulated
Kank2	-1.14393	0.000488669	0.00158967	Significantly downregulated
Crocc	-1.14473	1.15e-05	0.00015023	Significantly downregulated
Fabp5	-1.14499	0.000214676	0.000888428	Significantly downregulated
Cct2	-1.15033	7.29e-06	0.000130839	Significantly downregulated
Col1a1	-1.1511	1.49e-05	0.000171992	Significantly downregulated
Wdr77	-1.15338	0.000945326	0.0026014	Significantly downregulated
Crk	-1.15454	0.000363244	0.00130761	Significantly downregulated
Rbm3	-1.15466	0.000176477	0.000790847	Significantly downregulated
Scel	-1.15523	0.000199747	0.000852942	Significantly downregulated
Smarca5	-1.15767	0.0010062	0.00272849	Significantly downregulated
Csde1	-1.15872	4.61e-05	0.000327018	Significantly downregulated
Ppp1r2	-1.15951	0.00217927	0.00503794	Significantly downregulated
Ctnnd1	-1.16001	6.34e-05	0.000393957	Significantly downregulated
Arhgdib	-1.1616	6.56e-06	0.000124705	Significantly downregulated
Aco1	-1.16165	1.98e-05	0.000204969	Significantly downregulated
Uchl5	-1.16172	3.63e-05	0.000278986	Significantly downregulated
Chmp1a	-1.16206	0.00202895	0.00475855	Significantly downregulated
Pld3	-1.16444	4.35e-05	0.000314578	Significantly downregulated
Rps12	-1.16509	3.1e-05	0.000255338	Significantly downregulated
Hspa1b	-1.16788	7.01e-06	0.000128223	Significantly downregulated
Ddx19a	-1.16979	0.000166798	0.000758451	Significantly downregulated
Upf1	-1.17219	4.72e-05	0.000330912	Significantly downregulated
Eea1	-1.17412	2.08e-05	0.000211922	Significantly downregulated
Rbbp4	-1.17518	0.00197812	0.0046629	Significantly downregulated
Psmc4	-1.1772	6.58e-06	0.000124705	Significantly downregulated
Mat2a	-1.17747	0.00324094	0.00695959	Significantly downregulated
Arhgef1	-1.17775	0.0012641	0.00324768	Significantly downregulated
Nck1	-1.17946	2.73e-05	0.000243314	Significantly downregulated
Larp4b	-1.17975	0.00120745	0.00313026	Significantly downregulated
Eif1ax	-1.17975	0.000534351	0.00169668	Significantly downregulated
Eif3h	-1.18175	2.18e-05	0.000218004	Significantly downregulated
Hnrnpc	-1.18273	8.27e-06	0.00013613	Significantly downregulated
Flg2	-1.18496	6.48e-05	0.000400555	Significantly downregulated
Ddx5	-1.18864	9.47e-06	0.000141081	Significantly downregulated
Sf1	-1.18924	8.42e-05	0.000469024	Significantly downregulated
Ech1	-1.19091	0.00139202	0.00350838	Significantly downregulated
Pgls	-1.19279	2.93e-05	0.000251826	Significantly downregulated
Cnn3	-1.19319	3.91e-05	0.000291652	Significantly downregulated
Flnb	-1.19345	9.98e-06	0.000143449	Significantly downregulated
Gstz1	-1.1949	1.1e-05	0.000147841	Significantly downregulated
Ssrp1	-1.19493	0.00152079	0.00377657	Significantly downregulated
Lsm12	-1.19639	0.00253783	0.00572784	Significantly downregulated
Arfgap2	-1.19765	2.93e-05	0.000251826	Significantly downregulated
Igbp1	-1.19836	0.000364244	0.00130842	Significantly downregulated
Gdi1	-1.19925	0.000258594	0.00102568	Significantly downregulated
Sf3a1	-1.20019	7.13e-05	0.000426282	Significantly downregulated
Anxa8	-1.20048	9.68e-06	0.000142714	Significantly downregulated
Commd3	-1.2033	0.00154768	0.00383565	Significantly downregulated
Ppih	-1.20369	0.000206417	0.000872854	Significantly downregulated
H2-Ab1	-1.20429	2.7e-05	0.00024297	Significantly downregulated
Srsf6	-1.20648	1.12e-05	0.000149002	Significantly downregulated
Uchl3	-1.20668	5.97e-06	0.000119341	Significantly downregulated
Ppa2	-1.20866	5.68e-05	0.000372166	Significantly downregulated
Hnrnpul2	-1.20948	8.39e-06	0.00013613	Significantly downregulated
Gtpbp1	-1.20999	0.000436412	0.00146721	Significantly downregulated
Psmb9	-1.21088	4.9e-05	0.000339566	Significantly downregulated
Ppp1r12a	-1.21525	0.00192126	0.00456652	Significantly downregulated
Trmt112	-1.2186	0.00307469	0.00666811	Significantly downregulated
Washc3	-1.21876	0.0016107	0.00396537	Significantly downregulated
Fam83h	-1.22075	0.000102534	0.000537198	Significantly downregulated
Puf60	-1.22224	1.05e-05	0.000144842	Significantly downregulated
Hnrnpm	-1.22517	5.68e-06	0.000117147	Significantly downregulated
Xrcc6	-1.22569	0.00232737	0.00531418	Significantly downregulated
Elavl1	-1.22707	0.000609886	0.00187871	Significantly downregulated
Srsf1	-1.22897	0.000108011	0.000554577	Significantly downregulated
Hyou1	-1.22922	2.55e-05	0.000237221	Significantly downregulated
Ube2k	-1.23268	0.000696808	0.0020726	Significantly downregulated
Nat2	-1.23501	0.00236154	0.00538228	Significantly downregulated
Dnajb1	-1.23542	0.000112594	0.000569099	Significantly downregulated
Dst	-1.23932	0.000438087	0.00147047	Significantly downregulated
Srp54	-1.24102	0.00021181	0.000884894	Significantly downregulated
Nucb2	-1.2414	0.0032612	0.00699904	Significantly downregulated
Hnrnpa2b1	-1.24236	9.1e-06	0.00014007	Significantly downregulated
Dsc3	-1.24347	6.68e-06	0.000125911	Significantly downregulated
Akap2	-1.24358	0.00164122	0.00401656	Significantly downregulated
Snx4	-1.24484	0.00446391	0.00916718	Significantly downregulated
Sh3glb1	-1.24509	6.85e-05	0.000413519	Significantly downregulated
Tcerg1	-1.2457	0.00011381	0.000572893	Significantly downregulated
Evpl	-1.24642	3.71e-06	9.53e-05	Significantly downregulated
Lima1	-1.2474	0.000154255	0.000721733	Significantly downregulated
Pcna	-1.24905	0.000211335	0.000884894	Significantly downregulated
Aldh3a1	-1.25051	3.71e-06	9.53e-05	Significantly downregulated
Rbp2	-1.25248	0.000122929	0.000608099	Significantly downregulated
Kctd12	-1.25445	2.59e-05	0.000240526	Significantly downregulated
Palmd	-1.25955	2.29e-05	0.000221008	Significantly downregulated
Nmt1	-1.26027	1.82e-05	0.000195187	Significantly downregulated
Stk4	-1.26096	0.00105796	0.00283574	Significantly downregulated
Raly	-1.26107	0.00015985	0.000740454	Significantly downregulated
Atox1	-1.26138	5.74e-06	0.000117181	Significantly downregulated
Plbd2	-1.2614	0.00295104	0.00647005	Significantly downregulated
Cpd	-1.26458	0.00228931	0.00524016	Significantly downregulated
Plod3	-1.26704	7.01e-05	0.00042205	Significantly downregulated
Cbx1	-1.26778	1.03e-05	0.000144058	Significantly downregulated
Rnps1	-1.27093	1.19e-05	0.000150964	Significantly downregulated
Coro1a	-1.27259	1.81e-05	0.000195187	Significantly downregulated
Gripap1	-1.27378	8.53e-05	0.000473081	Significantly downregulated
Cdv3	-1.27425	0.000446092	0.00148365	Significantly downregulated
Scp2	-1.27524	1.81e-05	0.000195187	Significantly downregulated
Lbr	-1.27614	0.00124278	0.00320397	Significantly downregulated
Mta2	-1.27619	0.000415674	0.00142727	Significantly downregulated
Npm1	-1.27706	0.000361346	0.00130457	Significantly downregulated
S100a16	-1.27889	1e-05	0.000143449	Significantly downregulated
Ubap2l	-1.27987	0.000194182	0.000839256	Significantly downregulated
Cfl1	-1.28107	3.99e-05	0.000296748	Significantly downregulated
Prpf19	-1.28226	9.27e-05	0.000500996	Significantly downregulated
Ivl	-1.28228	7.81e-06	0.000134358	Significantly downregulated
Ctsa	-1.2836	2.37e-05	0.000224877	Significantly downregulated
Ubqln1	-1.28427	2.93e-06	8.63e-05	Significantly downregulated
Aldh1l1	-1.28455	1.48e-05	0.000171707	Significantly downregulated
Usp5	-1.28531	8.94e-06	0.000138922	Significantly downregulated
Tkt	-1.28567	5.99e-06	0.000119341	Significantly downregulated
Ddx46	-1.2868	2.95e-05	0.000251826	Significantly downregulated
Susd2	-1.2872	0.000109873	0.000559306	Significantly downregulated
Ube2h	-1.28772	0.00117628	0.00307956	Significantly downregulated
Sh3gl1	-1.28884	0.0005716	0.00178495	Significantly downregulated
H2-K1.1	-1.29124	6.35e-06	0.000122938	Significantly downregulated
P01915	-1.29198	7.84e-05	0.000451079	Significantly downregulated
Endou	-1.29232	1.41e-05	0.000167388	Significantly downregulated
Rplp1	-1.29279	5.09e-05	0.000345888	Significantly downregulated
Sae1	-1.29281	0.000308324	0.00117479	Significantly downregulated
Pof1b	-1.29436	1.89e-05	0.000198853	Significantly downregulated
Urod	-1.29446	0.00197684	0.0046629	Significantly downregulated
Sephs1	-1.29733	0.000300744	0.00115063	Significantly downregulated
Rbm8a	-1.29935	0.000191076	0.000833156	Significantly downregulated
Pdlim2	-1.30038	0.0010388	0.00279042	Significantly downregulated
Slc25a10	-1.30191	0.00170598	0.00411807	Significantly downregulated
Cspg4	-1.30226	0.000196258	0.000843044	Significantly downregulated
Twsg1	-1.30343	0.000685549	0.00204893	Significantly downregulated
Psmb4	-1.30503	1.22e-05	0.000152654	Significantly downregulated
Mrpl46	-1.30556	9.38e-06	0.000141081	Significantly downregulated
Tsg101	-1.30753	0.000909498	0.00252724	Significantly downregulated
Tardbp	-1.30827	0.00120151	0.00312504	Significantly downregulated
Acin1	-1.31044	6.11e-05	0.00038771	Significantly downregulated
Cavin2	-1.31162	1.19e-05	0.000150964	Significantly downregulated
Srrt	-1.31273	3.17e-05	0.000256265	Significantly downregulated
Ppp1r14b	-1.31276	0.00147811	0.00368288	Significantly downregulated
Irgq	-1.32673	1.84e-05	0.000195945	Significantly downregulated
Mecr	-1.32865	0.0016615	0.00404341	Significantly downregulated
Cttn	-1.32908	2.76e-06	8.39e-05	Significantly downregulated
Clpx	-1.33103	0.00103837	0.00279042	Significantly downregulated
Tpd52l2	-1.3316	2.99e-05	0.000252444	Significantly downregulated
Sf3b4	-1.33319	0.000160487	0.000742264	Significantly downregulated
Nckap1	-1.33489	0.000558637	0.00175578	Significantly downregulated
Lin7c	-1.33511	0.00140536	0.00353241	Significantly downregulated
Memo1	-1.33594	4.91e-05	0.000339566	Significantly downregulated
Trim28	-1.33602	3.25e-05	0.000260532	Significantly downregulated
Gga1	-1.33664	3.52e-05	0.000273452	Significantly downregulated
Srsf4	-1.33857	0.00161865	0.00397968	Significantly downregulated
Hebp1	-1.33883	1.03e-05	0.000144058	Significantly downregulated
Nsun2	-1.33989	2.64e-05	0.000242724	Significantly downregulated
Plcg2	-1.34059	0.00328052	0.00703305	Significantly downregulated
Hexim1	-1.342	0.000335919	0.00124297	Significantly downregulated
Exosc4	-1.34255	2.1e-05	0.000213331	Significantly downregulated
Sh3bgrl3	-1.34339	0.00175408	0.00420957	Significantly downregulated
Lsp1	-1.34418	0.000135914	0.000654892	Significantly downregulated
Psma6	-1.34483	0.000196001	0.000843044	Significantly downregulated
Il1rn	-1.34571	0.000386519	0.00135848	Significantly downregulated
Me2	-1.3489	0.00019798	0.000849303	Significantly downregulated
Sfn	-1.35135	5.33e-06	0.000112587	Significantly downregulated
Tagln2	-1.35175	2.38e-06	7.97e-05	Significantly downregulated
Casp3	-1.35225	0.000486715	0.00158741	Significantly downregulated
Txndc12	-1.35278	0.000626537	0.00191729	Significantly downregulated
Ubtf	-1.35332	0.000528624	0.0016857	Significantly downregulated
Sarnp	-1.35595	0.000275427	0.00107142	Significantly downregulated
Glyr1	-1.35714	0.00190383	0.004528	Significantly downregulated
Agfg1	-1.35845	0.0002569	0.00102292	Significantly downregulated
Lsm8	-1.35852	5.38e-05	0.000357342	Significantly downregulated
Akap8	-1.35872	4.92e-05	0.000339566	Significantly downregulated
Aldh3b2	-1.35906	4.71e-06	0.000106277	Significantly downregulated
Ccar1	-1.35962	0.000201355	0.000856854	Significantly downregulated
Myh14	-1.36102	6.77e-05	0.000409987	Significantly downregulated
Mbnl1	-1.36474	0.00155037	0.00383768	Significantly downregulated
Snx6	-1.36567	4.51e-05	0.000322658	Significantly downregulated
Ctsh	-1.36766	6.97e-06	0.000128223	Significantly downregulated
Srsf9	-1.36927	2.67e-05	0.00024297	Significantly downregulated
Rnaset2b	-1.36977	0.000383116	0.00135341	Significantly downregulated
Mat2b	-1.37075	8.66e-05	0.000476847	Significantly downregulated
Srsf3	-1.37274	3.36e-06	9.12e-05	Significantly downregulated
Rp2	-1.37651	1.19e-05	0.000150964	Significantly downregulated
Ddx3x	-1.37891	1.21e-05	0.000152331	Significantly downregulated
Tbca	-1.38039	0.00309696	0.00670466	Significantly downregulated
Wasf2	-1.38224	0.000106702	0.000549789	Significantly downregulated
Znf207	-1.38255	0.000383223	0.00135341	Significantly downregulated
Cstb	-1.38303	1.04e-05	0.000144298	Significantly downregulated
Hsd3b6	-1.38449	0.0022568	0.00518492	Significantly downregulated
Pepd	-1.38509	9.79e-06	0.000143201	Significantly downregulated
Eef1e1	-1.38554	0.0022851	0.00523643	Significantly downregulated
Dbnl	-1.3875	7.55e-06	0.000132999	Significantly downregulated
Cbr3	-1.38846	4.72e-06	0.000106277	Significantly downregulated
H2-D1	-1.38941	3.49e-06	9.32e-05	Significantly downregulated
Arsa	-1.39058	8.51e-05	0.000472483	Significantly downregulated
Prpf8	-1.39137	0.00330919	0.00708567	Significantly downregulated
Csad	-1.39153	0.00122879	0.00317453	Significantly downregulated
Isyna1	-1.39182	0.000264937	0.00104595	Significantly downregulated
Gusb	-1.39281	0.00245827	0.00557538	Significantly downregulated
Hnrnpab	-1.39283	3.29e-06	8.98e-05	Significantly downregulated
Fam114a2	-1.39719	0.00449399	0.00920352	Significantly downregulated
Fadd	-1.39761	1.02e-05	0.000144058	Significantly downregulated
Nln	-1.39875	0.000196294	0.000843044	Significantly downregulated
Dsg3	-1.39878	1.94e-05	0.000201962	Significantly downregulated
P01631	-1.40001	0.00146526	0.00366186	Significantly downregulated
Polr2e	-1.40021	0.00387228	0.00812282	Significantly downregulated
Lipe	-1.4014	9.48e-05	0.000509041	Significantly downregulated
Tra2a	-1.40188	0.000465699	0.00153375	Significantly downregulated
Col3a1	-1.40376	9.77e-06	0.000143201	Significantly downregulated
Pkp3	-1.41133	1.78e-05	0.000195187	Significantly downregulated
Hsd17b4	-1.41226	3.17e-06	8.92e-05	Significantly downregulated
Cpsf6	-1.4129	2.29e-05	0.000221008	Significantly downregulated
Slc4a1	-1.415	0.000184439	0.000819608	Significantly downregulated
Fubp1	-1.41933	3.32e-05	0.000263733	Significantly downregulated
Bin2	-1.42046	0.000463737	0.00153006	Significantly downregulated
Krt80	-1.421	0.000433744	0.00146221	Significantly downregulated
Syne2	-1.42236	7.46e-06	0.000132324	Significantly downregulated
Klk7	-1.42353	1.03e-05	0.000144058	Significantly downregulated
Atp5if1	-1.42788	3.27e-06	8.98e-05	Significantly downregulated
Fip1l1	-1.42806	6.07e-05	0.000387154	Significantly downregulated
Rbm17	-1.43054	0.00308855	0.00669035	Significantly downregulated
Ptpn6	-1.43595	7.53e-05	0.000441958	Significantly downregulated
Dnajc3	-1.43831	0.000925122	0.00255907	Significantly downregulated
Guk1	-1.4395	0.000802573	0.0023095	Significantly downregulated
Acp6	-1.43962	0.000327216	0.00122727	Significantly downregulated
Septin10	-1.44042	2.78e-05	0.000244147	Significantly downregulated
Col14a1	-1.44253	3.23e-06	8.96e-05	Significantly downregulated
Itpr3	-1.44306	1.85e-05	0.000195945	Significantly downregulated
Eif3i	-1.445	7.56e-05	0.000441958	Significantly downregulated
Serpinb8	-1.44685	0.000478699	0.00156684	Significantly downregulated
Ppl	-1.44969	1.54e-06	6.62e-05	Significantly downregulated
Pbdc1	-1.45196	0.00122571	0.00316877	Significantly downregulated
Nmi	-1.45653	5.21e-05	0.000351465	Significantly downregulated
Ckmt1	-1.45694	2.36e-06	7.97e-05	Significantly downregulated
Dab2	-1.45732	2.47e-05	0.00023146	Significantly downregulated
Dcun1d1	-1.45976	1.31e-05	0.000158571	Significantly downregulated
Ass1	-1.46333	2.01e-05	0.000208064	Significantly downregulated
Nup62	-1.46586	0.000285554	0.00110382	Significantly downregulated
Arfgap1	-1.46916	0.000495709	0.00160724	Significantly downregulated
Tra2b	-1.47087	6.5e-06	0.000124382	Significantly downregulated
Mycbp	-1.47181	0.00134615	0.00342062	Significantly downregulated
Tango2	-1.4752	1.79e-05	0.000195187	Significantly downregulated
Arhgap17	-1.47991	0.000273747	0.00106957	Significantly downregulated
Chd4	-1.48313	0.000268382	0.00105507	Significantly downregulated
Lgals7	-1.48406	9.49e-06	0.000141081	Significantly downregulated
Acot1	-1.48511	0.000813631	0.00232511	Significantly downregulated
Psapl1	-1.48861	0.000887776	0.0024835	Significantly downregulated
Fabp4	-1.49284	3.75e-06	9.53e-05	Significantly downregulated
Irf3	-1.49657	3.02e-05	0.000252868	Significantly downregulated
Shmt1	-1.4974	1.3e-05	0.00015799	Significantly downregulated
Brk1	-1.49744	4.95e-05	0.000340388	Significantly downregulated
Cast	-1.5032	1.14e-05	0.000149002	Significantly downregulated
Hnrnpdl	-1.5147	0.00241173	0.00548431	Significantly downregulated
Gmps	-1.51748	2.95e-05	0.000251826	Significantly downregulated
Raver1	-1.52499	8.1e-05	0.000460337	Significantly downregulated
Vps4b	-1.52702	0.000442117	0.00147613	Significantly downregulated
Idh1	-1.52764	1.58e-06	6.62e-05	Significantly downregulated
Tcea1	-1.53091	2.47e-05	0.00023146	Significantly downregulated
Hspa4l	-1.53592	0.000114645	0.000575548	Significantly downregulated
Pcnp	-1.53623	0.000675405	0.0020284	Significantly downregulated
M6pr	-1.53792	0.000730907	0.00215345	Significantly downregulated
Mvd	-1.53804	0.00013082	0.000636118	Significantly downregulated
Ctsk	-1.53874	6.22e-06	0.000121608	Significantly downregulated
Marcksl1	-1.53917	0.000419901	0.00143632	Significantly downregulated
Efhd2	-1.54003	9.58e-05	0.000512243	Significantly downregulated
Ncl	-1.54185	2.65e-06	8.28e-05	Significantly downregulated
Smc3	-1.54202	0.000102919	0.000537754	Significantly downregulated
Cat	-1.54557	4.22e-06	0.000100465	Significantly downregulated
Pfdn6	-1.55068	1.54e-05	0.00017567	Significantly downregulated
Serpinb5	-1.55336	1.24e-06	5.89e-05	Significantly downregulated
Gsdma	-1.5536	3.51e-06	9.32e-05	Significantly downregulated
Alyref	-1.55362	0.00280001	0.00621388	Significantly downregulated
Stoml2	-1.55482	1.18e-05	0.000150964	Significantly downregulated
Nudt21	-1.55725	0.000173167	0.000780723	Significantly downregulated
Cryz	-1.5608	0.000272482	0.00106667	Significantly downregulated
Caprin1	-1.56282	9.47e-05	0.000509041	Significantly downregulated
P4ha1	-1.56321	0.00111898	0.00297353	Significantly downregulated
Eps15l1	-1.56328	8.07e-05	0.000459138	Significantly downregulated
Trim29	-1.56442	5.71e-06	0.000117147	Significantly downregulated
Slc9a3r1	-1.5732	2.69e-05	0.00024297	Significantly downregulated
Cpne1	-1.57358	2.64e-05	0.000242724	Significantly downregulated
Cstf2	-1.57621	3.48e-05	0.000271818	Significantly downregulated
Pak2	-1.57894	1.9e-05	0.000199113	Significantly downregulated
Pnn	-1.58073	4e-06	9.7e-05	Significantly downregulated
Hmox1	-1.58515	0.000908419	0.00252724	Significantly downregulated
Prpf4	-1.5902	6.12e-05	0.00038771	Significantly downregulated
Hip1r	-1.59182	0.00197071	0.00465429	Significantly downregulated
Vasp	-1.59291	5.31e-06	0.000112587	Significantly downregulated
Ppp1r18	-1.59343	0.00271019	0.00606163	Significantly downregulated
Creb1	-1.59729	0.000528152	0.00168564	Significantly downregulated
Scin	-1.5985	1.82e-05	0.000195187	Significantly downregulated
Oxr1	-1.60414	0.000956463	0.00262233	Significantly downregulated
Rprd1b	-1.6055	0.00139888	0.00352327	Significantly downregulated
Hsdl2	-1.60564	3.87e-05	0.00028978	Significantly downregulated
Srm	-1.61345	8.63e-05	0.00047615	Significantly downregulated
Lrrfip1	-1.61774	3.72e-05	0.000281871	Significantly downregulated
Asprv1	-1.62053	5.04e-06	0.000110701	Significantly downregulated
Acat2	-1.62423	4.88e-06	0.000108463	Significantly downregulated
Ces1d	-1.62545	7.89e-06	0.000134662	Significantly downregulated
Sec14l4	-1.62555	0.00184525	0.00439994	Significantly downregulated
Impa2	-1.63657	0.000912451	0.00253345	Significantly downregulated
Strn	-1.65224	0.000128335	0.000628696	Significantly downregulated
Snap23	-1.65416	0.000806936	0.00231625	Significantly downregulated
Hmgcs1	-1.65604	4.62e-06	0.000105276	Significantly downregulated
Mab21l4	-1.65804	3.04e-05	0.000253851	Significantly downregulated
Srrm1	-1.66039	0.000496695	0.00160781	Significantly downregulated
Tom1l2	-1.66105	0.000355006	0.00129046	Significantly downregulated
Ezr	-1.67206	2.07e-06	7.67e-05	Significantly downregulated
Stam	-1.67291	0.00406276	0.00846977	Significantly downregulated
Ctsb	-1.6752	1.22e-06	5.88e-05	Significantly downregulated
Pnkp	-1.67821	0.00248327	0.00561835	Significantly downregulated
Oplah	-1.6801	2.03e-05	0.000208784	Significantly downregulated
Fnta	-1.68113	8.14e-06	0.00013613	Significantly downregulated
Smarca4	-1.68147	4.42e-05	0.000318923	Significantly downregulated
Supt5h	-1.68157	4.46e-05	0.000320685	Significantly downregulated
Hcls1	-1.68527	0.000118833	0.000591778	Significantly downregulated
Ptma	-1.68659	2.75e-06	8.39e-05	Significantly downregulated
Rexo2	-1.68726	3.09e-05	0.000255338	Significantly downregulated
Mcm3	-1.693	8.39e-05	0.000468239	Significantly downregulated
Psmb8	-1.69475	0.000909374	0.00252724	Significantly downregulated
Stard5	-1.69525	5.28e-06	0.000112587	Significantly downregulated
Rai14	-1.69835	0.0010225	0.0027566	Significantly downregulated
Stmn2	-1.69848	7.14e-05	0.000426282	Significantly downregulated
Idi1	-1.69873	4.21e-05	0.000306776	Significantly downregulated
Rap2a	-1.6993	3.47e-05	0.000271818	Significantly downregulated
Ranbp3	-1.70093	0.000462227	0.00152773	Significantly downregulated
Necap2	-1.70268	0.0011608	0.00305193	Significantly downregulated
Krt77	-1.70338	7.71e-07	5.34e-05	Significantly downregulated
Gtf2a1	-1.70339	0.000469992	0.00154378	Significantly downregulated
Pycard	-1.70347	1.93e-06	7.47e-05	Significantly downregulated
Eif6	-1.70428	8.05e-06	0.00013613	Significantly downregulated
Snap29	-1.7096	0.000915525	0.00253819	Significantly downregulated
Cpox	-1.71008	2.78e-06	8.39e-05	Significantly downregulated
Eif5	-1.71148	5.97e-05	0.000386556	Significantly downregulated
Gss	-1.71223	6.55e-05	0.000401591	Significantly downregulated
U2af1	-1.71327	0.000401776	0.00139626	Significantly downregulated
Arpin	-1.71374	0.000299261	0.00114732	Significantly downregulated
Tacstd2	-1.71692	3.7e-05	0.000281201	Significantly downregulated
Anp32e	-1.71836	2.53e-06	8.01e-05	Significantly downregulated
Dnm1	-1.719	9.84e-05	0.000523796	Significantly downregulated
Tia1	-1.72166	3.82e-05	0.000286544	Significantly downregulated
Ubqln4	-1.72338	0.000548459	0.00172965	Significantly downregulated
Pdap1	-1.72497	5.86e-07	5.23e-05	Significantly downregulated
Pex5	-1.72656	0.000610973	0.0018805	Significantly downregulated
Dpp4	-1.72725	1.28e-05	0.000157184	Significantly downregulated
Polr1c	-1.72765	0.000201975	0.000857527	Significantly downregulated
Dstn	-1.73333	1.89e-05	0.000198853	Significantly downregulated
Eps8l1	-1.73538	3.92e-06	9.7e-05	Significantly downregulated
Smarcc2	-1.73658	6.62e-05	0.000403928	Significantly downregulated
Serpinb12	-1.73744	1.19e-05	0.000150964	Significantly downregulated
Ephx2	-1.73809	1.53e-06	6.62e-05	Significantly downregulated
S100a11	-1.73924	0.000764354	0.0022222	Significantly downregulated
Srsf2	-1.7403	0.000420944	0.00143732	Significantly downregulated
Eps8l2	-1.74489	1.83e-05	0.000195409	Significantly downregulated
Gm2a	-1.75139	8.78e-06	0.000138593	Significantly downregulated
Rpa1	-1.75495	0.000213566	0.000888428	Significantly downregulated
Psme3ip1	-1.76218	0.000669072	0.00201426	Significantly downregulated
Coro7	-1.76511	0.000364066	0.00130842	Significantly downregulated
Chmp3	-1.76666	3.43e-05	0.000269715	Significantly downregulated
Gclc	-1.77466	0.000551196	0.0017368	Significantly downregulated
Anp32b	-1.77673	0.000718668	0.00212907	Significantly downregulated
Pspc1	-1.77743	7.57e-05	0.000441958	Significantly downregulated
Ube2o	-1.77954	0.000496842	0.00160781	Significantly downregulated
Tbc1d15	-1.79181	1.04e-05	0.000144058	Significantly downregulated
Ctsc	-1.79241	2.51e-06	8.01e-05	Significantly downregulated
Rangap1	-1.79398	4.98e-06	0.000110209	Significantly downregulated
G6pdx	-1.79427	1.56e-06	6.62e-05	Significantly downregulated
Pdcd10	-1.79496	0.00165947	0.00404258	Significantly downregulated
Lap3	-1.7956	1.04e-06	5.38e-05	Significantly downregulated
Fam25c	-1.79637	9.78e-07	5.34e-05	Significantly downregulated
Ttc1	-1.79784	0.000121032	0.000601113	Significantly downregulated
Zyx	-1.80085	2.97e-06	8.65e-05	Significantly downregulated
Ranbp1	-1.80435	3.14e-05	0.000256265	Significantly downregulated
Cdh1	-1.82442	3.55e-06	9.35e-05	Significantly downregulated
Plin2	-1.82785	0.000671361	0.00201789	Significantly downregulated
Gtf2i	-1.83275	0.00064704	0.00196075	Significantly downregulated
Tyms	-1.83945	0.000143797	0.000684004	Significantly downregulated
Ptgr1	-1.85478	3.89e-06	9.69e-05	Significantly downregulated
Fam91a1	-1.85551	8.51e-06	0.00013613	Significantly downregulated
Ubxn7	-1.85649	0.00375201	0.00792422	Significantly downregulated
Me1	-1.85718	9.73e-07	5.34e-05	Significantly downregulated
Ccdc58	-1.86234	4.63e-05	0.000327018	Significantly downregulated
Tp63	-1.86347	8.34e-06	0.00013613	Significantly downregulated
Gipc1	-1.86695	0.0020542	0.00479959	Significantly downregulated
H2-Aa	-1.88287	8.73e-07	5.34e-05	Significantly downregulated
Ca13	-1.88319	3.27e-05	0.000260976	Significantly downregulated
Tpd52	-1.88567	2.22e-05	0.000219009	Significantly downregulated
Rela	-1.88931	0.00169188	0.00409696	Significantly downregulated
Rbm42	-1.89859	0.000327808	0.00122727	Significantly downregulated
Cyp2f2	-1.90277	6.1e-05	0.00038771	Significantly downregulated
Fkbp15	-1.90372	8.43e-06	0.00013613	Significantly downregulated
Acbd6	-1.90668	0.00227718	0.00522527	Significantly downregulated
Echdc1	-1.90787	1.01e-06	5.34e-05	Significantly downregulated
Tsen34	-1.90899	0.00386369	0.00811248	Significantly downregulated
Cacybp	-1.91083	0.000230056	0.000936098	Significantly downregulated
Clic3	-1.91138	9.43e-06	0.000141081	Significantly downregulated
Set	-1.91389	5.31e-06	0.000112587	Significantly downregulated
Colec12	-1.91499	0.000255066	0.00101889	Significantly downregulated
Sh3bp1	-1.91501	8.8e-06	0.000138593	Significantly downregulated
Psph	-1.91509	0.000394223	0.00137826	Significantly downregulated
Tmpo.1	-1.9181	9.38e-05	0.000505062	Significantly downregulated
Q91V76	-1.91965	8.67e-07	5.34e-05	Significantly downregulated
Kyat1	-1.92045	7.39e-05	0.000435685	Significantly downregulated
Edc4	-1.92061	0.00171663	0.00413571	Significantly downregulated
Dtymk	-1.92317	0.00110576	0.00294051	Significantly downregulated
Akt1s1	-1.92946	6.54e-05	0.000401591	Significantly downregulated
Hs1bp3	-1.93022	0.000332603	0.00123686	Significantly downregulated
Thrsp	-1.93077	6.63e-07	5.34e-05	Significantly downregulated
Shtn1	-1.93099	0.000256003	0.00102044	Significantly downregulated
Wdr61	-1.93664	0.000958969	0.00262727	Significantly downregulated
Dlg1	-1.93692	0.000204107	0.000865593	Significantly downregulated
Acsf2	-1.94629	7.13e-05	0.000426282	Significantly downregulated
Stk24	-1.9527	7.6e-05	0.000443022	Significantly downregulated
Sfxn1	-1.95325	0.00212126	0.0049277	Significantly downregulated
Tbl1x	-1.95928	1.77e-05	0.000195187	Significantly downregulated
Msh2	-1.96119	0.000736228	0.00216506	Significantly downregulated
Krt79	-1.96966	3.28e-07	4.36e-05	Significantly downregulated
Chit1	-1.97234	0.000367265	0.00131318	Significantly downregulated
Fen1	-1.97358	1.14e-05	0.000149002	Significantly downregulated
Acox1	-1.97758	0.000328032	0.00122727	Significantly downregulated
Lad1	-1.98092	9.29e-05	0.000500996	Significantly downregulated
Kdm1a	-1.9883	0.00174012	0.00418417	Significantly downregulated
Ube2i	-1.99325	0.000818122	0.00232939	Significantly downregulated
Tuft1	-1.99766	7.78e-05	0.000449959	Significantly downregulated
C8g	-1.99813	0.00200695	0.00472187	Significantly downregulated
Naprt	-2.01099	0.000771316	0.00223513	Significantly downregulated
Lamc2	-2.02379	0.000447026	0.00148542	Significantly downregulated
Ppp2r1b	-2.02548	1e-05	0.000143449	Significantly downregulated
Rpl22l1	-2.02635	5.63e-07	5.23e-05	Significantly downregulated
Gorasp2	-2.03337	2.92e-05	0.000251826	Significantly downregulated
Srsf5	-2.03583	1.24e-05	0.000153595	Significantly downregulated
Egfr	-2.03804	9.48e-06	0.000141081	Significantly downregulated
Psmb10	-2.04579	1.69e-06	6.86e-05	Significantly downregulated
Nucks1	-2.04938	1.13e-06	5.55e-05	Significantly downregulated
Nasp	-2.05405	2.2e-06	7.87e-05	Significantly downregulated
Hnrnpul1	-2.07306	0.00211176	0.00491554	Significantly downregulated
Vps37c	-2.0735	3.73e-05	0.00028245	Significantly downregulated
Acp3	-2.07781	4.62e-07	4.75e-05	Significantly downregulated
Calml3	-2.09329	2.49e-06	8.01e-05	Significantly downregulated
Ppid	-2.09384	6.02e-05	0.000387014	Significantly downregulated
Hmgb1	-2.10448	1.56e-06	6.62e-05	Significantly downregulated
Nolc1	-2.10937	3.43e-05	0.000269715	Significantly downregulated
Sub1	-2.11284	4.5e-05	0.000322658	Significantly downregulated
Scly	-2.11458	0.000326311	0.00122727	Significantly downregulated
Cryl1	-2.11727	2.86e-05	0.000250397	Significantly downregulated
Frg1	-2.12001	4.87e-05	0.000338562	Significantly downregulated
Cnpy4	-2.14	0.00012857	0.000628696	Significantly downregulated
Pi16	-2.14572	0.00379058	0.00798753	Significantly downregulated
Rad50	-2.14912	0.00137275	0.00346924	Significantly downregulated
Eif4h	-2.15167	1.79e-05	0.000195187	Significantly downregulated
Esrp1	-2.18494	1.16e-05	0.000150952	Significantly downregulated
Abracl	-2.19352	3.06e-06	8.75e-05	Significantly downregulated
Cnn1	-2.21343	0.00106221	0.00284302	Significantly downregulated
Usp15	-2.21477	0.00230753	0.0052736	Significantly downregulated
Sh3glb2	-2.22247	0.000279565	0.00108299	Significantly downregulated
Ik	-2.22787	0.00166933	0.00405595	Significantly downregulated
Casp14	-2.23229	1e-06	5.34e-05	Significantly downregulated
Smarce1	-2.2375	6.28e-05	0.000392943	Significantly downregulated
Aldoc	-2.23909	4.02e-05	0.000296748	Significantly downregulated
Hebp2	-2.24926	6.08e-05	0.000387154	Significantly downregulated
Casp1	-2.2556	7.07e-06	0.000128667	Significantly downregulated
Gtf2f1	-2.26641	0.00208618	0.00486476	Significantly downregulated
Fbn1	-2.27156	2.36e-07	4.22e-05	Significantly downregulated
IL36RN	-2.27675	0.00117088	0.00306757	Significantly downregulated
Cherp	-2.28901	0.00170106	0.00411153	Significantly downregulated
Tbl1xr1	-2.29359	0.000635787	0.00193761	Significantly downregulated
Nup54	-2.29505	0.00038112	0.00134972	Significantly downregulated
Ddi2	-2.30763	2.73e-05	0.000243314	Significantly downregulated
Gid8	-2.31625	5.4e-05	0.000357995	Significantly downregulated
Ctsl	-2.32254	3.07e-07	4.23e-05	Significantly downregulated
Sh3bgrl2	-2.33447	1.36e-05	0.000164021	Significantly downregulated
Ggh	-2.3611	4.48e-07	4.75e-05	Significantly downregulated
Hacl1	-2.37295	0.000208849	0.000879678	Significantly downregulated
Ppp1r13l	-2.39634	3.11e-05	0.000255338	Significantly downregulated
Ak4	-2.4001	0.000334961	0.0012419	Significantly downregulated
Rbp1	-2.41013	4.04e-06	9.75e-05	Significantly downregulated
Crabp2	-2.41907	6.07e-06	0.000119341	Significantly downregulated
Hddc2	-2.43201	5.2e-05	0.000351215	Significantly downregulated
Hmgb2	-2.43796	1.26e-07	4.18e-05	Significantly downregulated
Bccip	-2.4577	0.000153387	0.000719486	Significantly downregulated
Irf2bpl	-2.46539	6.54e-05	0.000401591	Significantly downregulated
Dnajc9	-2.46902	0.000110631	0.000561898	Significantly downregulated
Krt17	-2.48313	9.07e-08	4.18e-05	Significantly downregulated
Rcc2	-2.48523	7.09e-05	0.000425472	Significantly downregulated
Cd74	-2.49703	0.00222428	0.00511971	Significantly downregulated
Nudt2	-2.52472	7.18e-07	5.34e-05	Significantly downregulated
Bbox1	-2.5398	5.01e-05	0.000342638	Significantly downregulated
Stmn1	-2.55531	9.72e-07	5.34e-05	Significantly downregulated
Itpkc	-2.55822	0.000328519	0.00122782	Significantly downregulated
Nectin4	-2.60262	0.000961586	0.00262862	Significantly downregulated
Actl6a	-2.60674	5.56e-05	0.000365389	Significantly downregulated
Tjp2	-2.62658	5.95e-06	0.000119341	Significantly downregulated
Fkbp4	-2.6359	2.15e-06	7.78e-05	Significantly downregulated
Alcam	-2.64219	3.19e-06	8.92e-05	Significantly downregulated
Mcm7	-2.6438	2.78e-05	0.000244147	Significantly downregulated
Ctps1	-2.65023	0.000149178	0.000705084	Significantly downregulated
Ogt	-2.652	0.000499497	0.00160939	Significantly downregulated
Nebl	-2.65219	0.000257268	0.00102329	Significantly downregulated
Ces1f	-2.65852	4.36e-06	0.000103181	Significantly downregulated
Sec16a	-2.67533	0.00236512	0.00538714	Significantly downregulated
Fnbp1	-2.67867	0.000186565	0.000822381	Significantly downregulated
Pak3	-2.7429	0.000929315	0.00256875	Significantly downregulated
Mup2	-2.75753	3.01e-05	0.000252844	Significantly downregulated
Lamb3	-2.76205	0.000340734	0.00125554	Significantly downregulated
Acsbg1	-2.76561	1e-05	0.000143449	Significantly downregulated
Prkar2b	-2.782	0.000198935	0.000851431	Significantly downregulated
Dnase2	-2.80461	0.00019582	0.000843044	Significantly downregulated
Bcas2	-2.81233	0.00198605	0.00467862	Significantly downregulated
Hp	-2.81681	1.46e-07	4.18e-05	Significantly downregulated
Klc3	-2.82834	0.000165122	0.000753599	Significantly downregulated
H2-Ea	-2.85471	3.1e-05	0.000255338	Significantly downregulated
P01638	-2.87297	3e-06	8.65e-05	Significantly downregulated
Son	-2.94157	0.000330366	0.00123224	Significantly downregulated
Eef2k	-3.03035	1.39e-05	0.000165634	Significantly downregulated
Anxa9	-3.03701	2.35e-06	7.97e-05	Significantly downregulated
Cox6a1	-3.0451	2.77e-05	0.000244147	Significantly downregulated
Dhfr	-3.05599	0.000214209	0.000888428	Significantly downregulated
Ppie	-3.12519	7.71e-06	0.000133282	Significantly downregulated
Sap18	-3.12808	0.000231748	0.000941951	Significantly downregulated
Mcm6	-3.15357	0.00016084	0.000742264	Significantly downregulated
Ptprf	-3.1601	1.44e-05	0.000168611	Significantly downregulated
Rbm10	-3.25247	1.9e-05	0.000199131	Significantly downregulated
Nup133	-3.29348	9.85e-06	0.000143449	Significantly downregulated
Dpp7	-3.31562	2.13e-07	4.22e-05	Significantly downregulated
Gzmc	-3.3352	1.95e-06	7.47e-05	Significantly downregulated
Pole3	-3.48672	0.00134318	0.0034162	Significantly downregulated
Myo6	-3.69276	4.75e-05	0.000332404	Significantly downregulated
Dazap1	-3.85313	0.00295644	0.00647525	Significantly downregulated
Gale	-4.33559	0.000667061	0.00201106	Significantly downregulated
Lhpp	-4.35172	0.00060451	0.00186679	Significantly downregulated
Krt28	-5.79982	2.53e-07	4.22e-05	Significantly downregulated
Krt73	-7.1325	1.35e-09	5.03e-06	Significantly downregulated

## Sheet: Table S3
Table S3. All extracellular matrix components identified in the 16 day human organoids by single cell transcriptome. Asterisks indicate statistical significance, determined based on the Benjamini-Hochberg (BH)-adjusted p-value from pairwise comparison with a moderated t-test (* p < 0.05; ** p < 0.01; *** p < 0.001).
Genes symbol	Division	Category	log2 (Scleroderma/ Normal)	P-value	BH adjusted P-value	Statistical significance
Col28a1	Core matrisome	Collagens	1.95456	2.97e-07	4.23e-05	***
Col12a1	Core matrisome	Collagens	1.33322	2.4e-06	7.97e-05	***
Col6a5	Core matrisome	Collagens	0.699994	0.000494278	0.00160511	**
Col6a6	Core matrisome	Collagens	0.668538	0.00549312	0.0109233	*
Col6a1	Core matrisome	Collagens	0.575167	0.00119797	0.00312095	**
Col11a1	Core matrisome	Collagens	0.464955	0.25713	0.304993
Col6a2	Core matrisome	Collagens	0.426622	0.0033207	0.00710622	**
Col4a2	Core matrisome	Collagens	0.422087	0.0674074	0.0933004
Col18a1	Core matrisome	Collagens	0.237716	0.0569306	0.0802951
Col15a1	Core matrisome	Collagens	-0.265083	0.0751798	0.103136
Col7a1	Core matrisome	Collagens	-0.51129	0.000464246	0.00153032	**
Col5a2	Core matrisome	Collagens	-0.762559	0.000135076	0.000651698	***
Col17a1	Core matrisome	Collagens	-0.77179	0.000405537	0.00140801	**
Col5a1	Core matrisome	Collagens	-0.807973	7.52e-05	0.000441958	***
Col1a2	Core matrisome	Collagens	-0.914619	0.000487118	0.00158741	**
Col1a1	Core matrisome	Collagens	-1.1511	1.49e-05	0.000171992	***
Col3a1	Core matrisome	Collagens	-1.40376	9.77e-06	0.000143201	***
Col14a1	Core matrisome	Collagens	-1.44253	3.23e-06	8.96e-05	***
Matn2	Core matrisome	ECM Glycoproteins	2.45905	0.00146573	0.00366186	**
Vtn	Core matrisome	ECM Glycoproteins	2.28686	1.27e-06	5.97e-05	***
Papln	Core matrisome	ECM Glycoproteins	2.15737	0.0046946	0.00956164	**
Sbspon	Core matrisome	ECM Glycoproteins	2.02982	0.00518684	0.0104358	*
Fn1	Core matrisome	ECM Glycoproteins	1.99478	9.77e-07	5.34e-05	***
Fbln2	Core matrisome	ECM Glycoproteins	1.73224	3.77e-06	9.53e-05	***
Efemp2	Core matrisome	ECM Glycoproteins	1.48538	0.00575268	0.0113195	*
Lama2	Core matrisome	ECM Glycoproteins	1.36523	1.35e-05	0.00016333	***
Tnn	Core matrisome	ECM Glycoproteins	1.32845	0.000214753	0.000888428	***
Fgb	Core matrisome	ECM Glycoproteins	1.30835	3.95e-06	9.7e-05	***
Fbln1	Core matrisome	ECM Glycoproteins	1.29415	7.71e-06	0.000133282	***
Fgg	Core matrisome	ECM Glycoproteins	1.14714	2.68e-05	0.00024297	***
Igfbp7	Core matrisome	ECM Glycoproteins	1.13146	0.00032199	0.00121812	**
Ecm1	Core matrisome	ECM Glycoproteins	1.07822	0.0164654	0.0272938	*
Sparc	Core matrisome	ECM Glycoproteins	0.996948	0.000115708	0.000579319	***
Fga	Core matrisome	ECM Glycoproteins	0.952768	2.02e-05	0.000208064	***
Lamb2	Core matrisome	ECM Glycoproteins	0.848612	0.0114319	0.0201947	*
Vwa1	Core matrisome	ECM Glycoproteins	0.822561	0.0010202	0.00275239	**
Lamc1	Core matrisome	ECM Glycoproteins	0.731039	0.000198819	0.000851431	***
Mfge8	Core matrisome	ECM Glycoproteins	0.655321	0.00388729	0.00814511	**
Aebp1	Core matrisome	ECM Glycoproteins	0.587398	0.00147523	0.00367851	**
Ltbp4	Core matrisome	ECM Glycoproteins	0.579644	0.26564	0.313485
Mfap5	Core matrisome	ECM Glycoproteins	0.479841	0.0166826	0.0276062	*
Tinagl1	Core matrisome	ECM Glycoproteins	0.428368	0.160952	0.201258
Tnc	Core matrisome	ECM Glycoproteins	0.391737	0.00206168	0.00481405	**
Nid1	Core matrisome	ECM Glycoproteins	0.358923	0.00258245	0.0058109	**
Cilp	Core matrisome	ECM Glycoproteins	0.338558	0.320915	0.36956
Adipoq	Core matrisome	ECM Glycoproteins	0.327684	0.10147	0.134438
Postn	Core matrisome	ECM Glycoproteins	0.321972	0.00523983	0.0104881	*
Lama4	Core matrisome	ECM Glycoproteins	0.250415	0.0164075	0.0272115	*
Pcolce	Core matrisome	ECM Glycoproteins	0.186703	0.197495	0.241586
Tgfbi	Core matrisome	ECM Glycoproteins	0.183586	0.152545	0.191584
Lamb1	Core matrisome	ECM Glycoproteins	0.173868	0.0951944	0.126892
Lama5	Core matrisome	ECM Glycoproteins	0.150488	0.236231	0.283279
Vwa5a	Core matrisome	ECM Glycoproteins	0.136325	0.131634	0.167991
Mfap4	Core matrisome	ECM Glycoproteins	0.11614	0.313311	0.362037
Coch	Core matrisome	ECM Glycoproteins	0.112517	0.494843	0.545017
Fbln5	Core matrisome	ECM Glycoproteins	0.111145	0.293562	0.341768
Spon1	Core matrisome	ECM Glycoproteins	0.0492234	0.563235	0.61039
Dpt	Core matrisome	ECM Glycoproteins	-0.0729151	0.376001	0.426127
Thbs2	Core matrisome	ECM Glycoproteins	-0.11613	0.604938	0.649522
Thbs1	Core matrisome	ECM Glycoproteins	-0.15845	0.102436	0.135426
Srpx	Core matrisome	ECM Glycoproteins	-0.214396	0.341591	0.390946
Nid2	Core matrisome	ECM Glycoproteins	-0.231108	0.121464	0.1563
Hmcn2	Core matrisome	ECM Glycoproteins	-0.537071	0.00409188	0.00852093	**
Efemp1	Core matrisome	ECM Glycoproteins	-0.543114	0.217272	0.263092
Pxdn	Core matrisome	ECM Glycoproteins	-0.586953	0.327777	0.376644
Lama3	Core matrisome	ECM Glycoproteins	-0.904773	0.00134349	0.0034162	**
Agrn	Core matrisome	ECM Glycoproteins	-1.29949	0.0200883	0.0322367	*
Lamc2	Core matrisome	ECM Glycoproteins	-2.02379	0.000447026	0.00148542	**
Fbn1	Core matrisome	ECM Glycoproteins	-2.27156	2.36e-07	4.22e-05	***
Lamb3	Core matrisome	ECM Glycoproteins	-2.76205	0.000340734	0.00125554	**
Fmod	Core matrisome	Proteoglycans	5.14422	1.46e-05	0.000169852	***
Aspn	Core matrisome	Proteoglycans	0.777082	6.14e-05	0.00038816	***
Bgn	Core matrisome	Proteoglycans	0.769397	0.000108825	0.000556867	***
Prelp	Core matrisome	Proteoglycans	0.519311	0.000736644	0.00216506	**
Hspg2	Core matrisome	Proteoglycans	0.471662	0.000768738	0.0022294	**
Vcan	Core matrisome	Proteoglycans	0.234201	0.0508259	0.0726783
Podn	Core matrisome	Proteoglycans	-0.257813	0.184074	0.227414
Lum	Core matrisome	Proteoglycans	-0.304636	0.0176776	0.0288923	*
Dcn	Core matrisome	Proteoglycans	-0.516391	0.0006224	0.00191092	**
Ogn	Core matrisome	Proteoglycans	-0.617896	0.00376543	0.00793903	**
Htra1	Matrisome-associated	ECM Regulators	2.27507	8.04e-05	0.000459058	***
Agt	Matrisome-associated	ECM Regulators	1.88414	5.33e-07	5.07e-05	***
Serpina3n	Matrisome-associated	ECM Regulators	1.63897	8.61e-06	0.000136705	***
Mmp3	Matrisome-associated	ECM Regulators	1.59883	0.000133867	0.000646704	***
Serpind1	Matrisome-associated	ECM Regulators	1.58998	1.44e-05	0.000168611	***
Plg	Matrisome-associated	ECM Regulators	1.34825	1.09e-05	0.000147812	***
Serpinf2	Matrisome-associated	ECM Regulators	1.28017	5.39e-06	0.000113063	***
F2	Matrisome-associated	ECM Regulators	1.15727	1.45e-05	0.00016911	***
Itih2	Matrisome-associated	ECM Regulators	1.14919	7.3e-05	0.000431755	***
Ambp	Matrisome-associated	ECM Regulators	1.12332	0.000258699	0.00102568	**
Serpina10	Matrisome-associated	ECM Regulators	1.09333	0.0206604	0.0329839	*
Kng1	Matrisome-associated	ECM Regulators	1.07706	9.37e-06	0.000141081	***
Itih3	Matrisome-associated	ECM Regulators	0.922169	0.000836185	0.00237313	**
Serpinc1	Matrisome-associated	ECM Regulators	0.815067	3.69e-05	0.000280821	***
Hrg	Matrisome-associated	ECM Regulators	0.753451	0.000387297	0.00135952	**
Stfa2	Matrisome-associated	ECM Regulators	0.747643	0.0005926	0.00183756	**
Cpn2	Matrisome-associated	ECM Regulators	0.734305	0.000556685	0.00175113	**
Itih1	Matrisome-associated	ECM Regulators	0.714117	0.0262614	0.0405829	*
Mmp14	Matrisome-associated	ECM Regulators	0.70373	0.000751445	0.00220006	**
Itih4	Matrisome-associated	ECM Regulators	0.612465	0.000759242	0.0022157	**
Serping1	Matrisome-associated	ECM Regulators	0.601156	0.000696117	0.0020726	**
Lox	Matrisome-associated	ECM Regulators	0.571166	0.025871	0.0400462	*
F13a1	Matrisome-associated	ECM Regulators	0.419531	0.0130259	0.0224242	*
Serpinf1	Matrisome-associated	ECM Regulators	0.274165	0.0305467	0.0463755	*
Loxl1	Matrisome-associated	ECM Regulators	0.252629	0.434382	0.485186
Tgm2	Matrisome-associated	ECM Regulators	0.238075	0.0246529	0.0384974	*
Pzp	Matrisome-associated	ECM Regulators	0.210248	0.0683062	0.0944608
Habp2	Matrisome-associated	ECM Regulators	0.0571602	0.696865	0.735815
Serpinb1a	Matrisome-associated	ECM Regulators	0.0372741	0.709542	0.746516
Serpinh1	Matrisome-associated	ECM Regulators	-0.0920496	0.340086	0.389824
Serpina1b	Matrisome-associated	ECM Regulators	-0.128379	0.244611	0.292282
Cst3	Matrisome-associated	ECM Regulators	-0.167948	0.121408	0.156282
Mmp9	Matrisome-associated	ECM Regulators	-0.202305	0.760694	0.793591
Serpina6	Matrisome-associated	ECM Regulators	-0.225957	0.271849	0.319392
Ctss	Matrisome-associated	ECM Regulators	-0.289766	0.0528749	0.0751167
Serpina3k	Matrisome-associated	ECM Regulators	-0.303483	0.0119526	0.0209254	*
Mmp2	Matrisome-associated	ECM Regulators	-0.332226	0.366693	0.416595
Serpinb2	Matrisome-associated	ECM Regulators	-0.374734	0.0207802	0.0331181	*
Serpina1c	Matrisome-associated	ECM Regulators	-0.480402	0.0044674	0.00916928	**
Serpina3b	Matrisome-associated	ECM Regulators	-0.543933	0.0196214	0.0315966	*
Stfa1	Matrisome-associated	ECM Regulators	-0.555834	0.000374684	0.00133329	**
P4ha2	Matrisome-associated	ECM Regulators	-0.607278	0.00450209	0.00921503	**
Cd109	Matrisome-associated	ECM Regulators	-0.794656	0.000211747	0.000884894	***
Stfa3	Matrisome-associated	ECM Regulators	-0.813651	8.04e-05	0.000459058	***
Plod1	Matrisome-associated	ECM Regulators	-0.842403	0.00285588	0.00630772	**
Ctsz	Matrisome-associated	ECM Regulators	-0.870484	0.000981674	0.00266978	**
Tgm1	Matrisome-associated	ECM Regulators	-1.02199	0.000432199	0.00145966	**
Tgm3	Matrisome-associated	ECM Regulators	-1.1195	9.12e-06	0.00014007	***
Ctsd	Matrisome-associated	ECM Regulators	-1.12616	0.000597384	0.0018494	**
Serpina1d	Matrisome-associated	ECM Regulators	-1.18108	0.00859129	0.0158003	*
Plod3	Matrisome-associated	ECM Regulators	-1.26704	7.01e-05	0.00042205	***
Ctsa	Matrisome-associated	ECM Regulators	-1.2836	2.37e-05	0.000224877	***
Ctsh	Matrisome-associated	ECM Regulators	-1.36766	6.97e-06	0.000128223	***
Cstb	Matrisome-associated	ECM Regulators	-1.38303	1.04e-05	0.000144298	***
Serpinb8	Matrisome-associated	ECM Regulators	-1.44685	0.000478699	0.00156684	**
Ctsk	Matrisome-associated	ECM Regulators	-1.53874	6.22e-06	0.000121608	***
Serpinb5	Matrisome-associated	ECM Regulators	-1.55336	1.24e-06	5.89e-05	***
P4ha1	Matrisome-associated	ECM Regulators	-1.56321	0.00111898	0.00297353	**
Ctsb	Matrisome-associated	ECM Regulators	-1.6752	1.22e-06	5.88e-05	***
Serpinb12	Matrisome-associated	ECM Regulators	-1.73744	1.19e-05	0.000150964	***
Ctsc	Matrisome-associated	ECM Regulators	-1.79241	2.51e-06	8.01e-05	***
Ctsl	Matrisome-associated	ECM Regulators	-2.32254	3.07e-07	4.23e-05	***
Lgals9	Matrisome-associated	ECM-affiliated Proteins	1.13482	0.0215604	0.0341855	*
Gpc1	Matrisome-associated	ECM-affiliated Proteins	0.836001	0.00511435	0.0103148	*
Mbl2	Matrisome-associated	ECM-affiliated Proteins	0.79364	0.0206746	0.0329923	*
C1qtnf3	Matrisome-associated	ECM-affiliated Proteins	0.762828	0.00264573	0.00593173	**
C1qc	Matrisome-associated	ECM-affiliated Proteins	0.631034	0.0924188	0.123579
Hpx	Matrisome-associated	ECM-affiliated Proteins	0.439103	0.00161049	0.00396537	**
C1qa	Matrisome-associated	ECM-affiliated Proteins	0.333393	0.0193186	0.0311631	*
Anxa6	Matrisome-associated	ECM-affiliated Proteins	0.332175	0.00847292	0.015629	*
C1qb	Matrisome-associated	ECM-affiliated Proteins	0.0554823	0.76785	0.799485
Anxa11	Matrisome-associated	ECM-affiliated Proteins	-0.0691585	0.429805	0.480797
Anxa3	Matrisome-associated	ECM-affiliated Proteins	-0.142162	0.182467	0.225579
Lgals1	Matrisome-associated	ECM-affiliated Proteins	-0.273447	0.0321278	0.0485182	*
Lman1	Matrisome-associated	ECM-affiliated Proteins	-0.44453	0.00554238	0.0110038	*
Anxa2	Matrisome-associated	ECM-affiliated Proteins	-0.468289	0.00202134	0.0047467	**
Anxa5	Matrisome-associated	ECM-affiliated Proteins	-0.501539	0.000455393	0.00150918	**
Plxdc2	Matrisome-associated	ECM-affiliated Proteins	-0.523151	0.0855938	0.115294
Anxa7	Matrisome-associated	ECM-affiliated Proteins	-0.528083	0.00277653	0.00617283	**
Anxa1	Matrisome-associated	ECM-affiliated Proteins	-0.653562	0.000282167	0.00109193	**
Lgalsl	Matrisome-associated	ECM-affiliated Proteins	-0.71104	0.00128701	0.00329286	**
Clec3b	Matrisome-associated	ECM-affiliated Proteins	-0.797996	0.00115133	0.00303347	**
Plxnb2	Matrisome-associated	ECM-affiliated Proteins	-1.00211	0.000386342	0.00135848	**
Anxa4	Matrisome-associated	ECM-affiliated Proteins	-1.02496	0.000168378	0.000764698	***
Lgals3	Matrisome-associated	ECM-affiliated Proteins	-1.03765	1.67e-05	0.000188317	***
Anxa8	Matrisome-associated	ECM-affiliated Proteins	-1.20048	9.68e-06	0.000142714	***
Cspg4	Matrisome-associated	ECM-affiliated Proteins	-1.30226	0.000196258	0.000843044	***
Lgals7	Matrisome-associated	ECM-affiliated Proteins	-1.48406	9.49e-06	0.000141081	***
Colec12	Matrisome-associated	ECM-affiliated Proteins	-1.91499	0.000255066	0.00101889	**
Anxa9	Matrisome-associated	ECM-affiliated Proteins	-3.03701	2.35e-06	7.97e-05	***
S100a9	Matrisome-associated	Secreted Factors	0.91465	0.000119	0.000591814	***
Hrnr	Matrisome-associated	Secreted Factors	0.55444	0.00118651	0.00310197	**
Fgfbp1	Matrisome-associated	Secreted Factors	0.175869	0.272043	0.31952
Hgfac	Matrisome-associated	Secreted Factors	0.135506	0.662358	0.704859
Rptn	Matrisome-associated	Secreted Factors	0.0838752	0.323017	0.371676
Flg	Matrisome-associated	Secreted Factors	-0.045518	0.805059	0.833555
S100a6	Matrisome-associated	Secreted Factors	-0.571285	0.000326165	0.00122727	**
S100a10	Matrisome-associated	Secreted Factors	-0.595167	0.000727632	0.00214877	**
S100a4	Matrisome-associated	Secreted Factors	-0.794012	0.000132382	0.000640928	***
Hcfc1	Matrisome-associated	Secreted Factors	-0.887932	0.000215033	0.000888594	***
Il16	Matrisome-associated	Secreted Factors	-0.956551	0.000170606	0.000772931	***
S100a1	Matrisome-associated	Secreted Factors	-1.0579	0.000463755	0.00153006	**
S100a14	Matrisome-associated	Secreted Factors	-1.12646	1.82e-05	0.000195187	***
Flg2	Matrisome-associated	Secreted Factors	-1.18496	6.48e-05	0.000400555	***
S100a13	Matrisome-associated	Secreted Factors	-1.20049	0.0140982	0.0239701	*
S100a16	Matrisome-associated	Secreted Factors	-1.27889	1e-05	0.000143449	***
Il1rn	Matrisome-associated	Secreted Factors	-1.34571	0.000386519	0.00135848	**
S100a11	Matrisome-associated	Secreted Factors	-1.73924	0.000764354	0.0022222	**

## Sheet: Table S4
Table S4. All extracellular matrix components identified in the 16 day human organoids by single cell transcriptome.
Gene symbol	Division	Category
COL11A1	Core matrisome	Collagens
COL12A1	Core matrisome	Collagens
COL14A1	Core matrisome	Collagens
COL16A1	Core matrisome	Collagens
COL17A1	Core matrisome	Collagens
COL18A1	Core matrisome	Collagens
COL1A1	Core matrisome	Collagens
COL1A2	Core matrisome	Collagens
COL21A1	Core matrisome	Collagens
COL23A1	Core matrisome	Collagens
COL24A1	Core matrisome	Collagens
COL25A1	Core matrisome	Collagens
COL26A1	Core matrisome	Collagens
COL2A1	Core matrisome	Collagens
COL3A1	Core matrisome	Collagens
COL4A6	Core matrisome	Collagens
COL5A1	Core matrisome	Collagens
COL5A2	Core matrisome	Collagens
COL6A1	Core matrisome	Collagens
COL6A2	Core matrisome	Collagens
COL6A3	Core matrisome	Collagens
COL8A2	Core matrisome	Collagens
COL9A1	Core matrisome	Collagens
COL9A2	Core matrisome	Collagens
COL9A3	Core matrisome	Collagens
AEBP1	Core matrisome	ECM Glycoproteins
CRELD1	Core matrisome	ECM Glycoproteins
CTHRC1	Core matrisome	ECM Glycoproteins
EDIL3	Core matrisome	ECM Glycoproteins
EFEMP2	Core matrisome	ECM Glycoproteins
ELN	Core matrisome	ECM Glycoproteins
EMILIN1	Core matrisome	ECM Glycoproteins
EYS	Core matrisome	ECM Glycoproteins
FBLN1	Core matrisome	ECM Glycoproteins
FBLN2	Core matrisome	ECM Glycoproteins
FBLN5	Core matrisome	ECM Glycoproteins
FBN1	Core matrisome	ECM Glycoproteins
FBN2	Core matrisome	ECM Glycoproteins
FN1	Core matrisome	ECM Glycoproteins
HMCN1	Core matrisome	ECM Glycoproteins
IGFBP3	Core matrisome	ECM Glycoproteins
IGFBP4	Core matrisome	ECM Glycoproteins
IGFBP5	Core matrisome	ECM Glycoproteins
IGFBP7	Core matrisome	ECM Glycoproteins
IGFBPL1	Core matrisome	ECM Glycoproteins
LAMA4	Core matrisome	ECM Glycoproteins
LAMA5	Core matrisome	ECM Glycoproteins
LAMB1	Core matrisome	ECM Glycoproteins
LAMC1	Core matrisome	ECM Glycoproteins
LGI1	Core matrisome	ECM Glycoproteins
LTBP1	Core matrisome	ECM Glycoproteins
LTBP4	Core matrisome	ECM Glycoproteins
MATN2	Core matrisome	ECM Glycoproteins
MATN4	Core matrisome	ECM Glycoproteins
MFAP2	Core matrisome	ECM Glycoproteins
MFAP4	Core matrisome	ECM Glycoproteins
MMRN1	Core matrisome	ECM Glycoproteins
MXRA5	Core matrisome	ECM Glycoproteins
NDNF	Core matrisome	ECM Glycoproteins
NELL2	Core matrisome	ECM Glycoproteins
NTNG1	Core matrisome	ECM Glycoproteins
PCOLCE	Core matrisome	ECM Glycoproteins
POSTN	Core matrisome	ECM Glycoproteins
PXDN	Core matrisome	ECM Glycoproteins
RSPO1	Core matrisome	ECM Glycoproteins
RSPO2	Core matrisome	ECM Glycoproteins
RSPO3	Core matrisome	ECM Glycoproteins
SLIT2	Core matrisome	ECM Glycoproteins
SMOC2	Core matrisome	ECM Glycoproteins
SPARC	Core matrisome	ECM Glycoproteins
SPON2	Core matrisome	ECM Glycoproteins
SPP1	Core matrisome	ECM Glycoproteins
TGFBI	Core matrisome	ECM Glycoproteins
THBS1	Core matrisome	ECM Glycoproteins
THBS3	Core matrisome	ECM Glycoproteins
TNC	Core matrisome	ECM Glycoproteins
BGN	Core matrisome	Proteoglycans
DCN	Core matrisome	Proteoglycans
LUM	Core matrisome	Proteoglycans
OGN	Core matrisome	Proteoglycans
SPOCK3	Core matrisome	Proteoglycans
VCAN	Core matrisome	Proteoglycans
ADAM11	Matrisome-associated	ECM Regulators
ADAM12	Matrisome-associated	ECM Regulators
ADAMTS1	Matrisome-associated	ECM Regulators
ADAMTS18	Matrisome-associated	ECM Regulators
ADAMTS19	Matrisome-associated	ECM Regulators
ADAMTS20	Matrisome-associated	ECM Regulators
ADAMTS6	Matrisome-associated	ECM Regulators
ADAMTS7	Matrisome-associated	ECM Regulators
ADAMTS9	Matrisome-associated	ECM Regulators
ADAMTSL2	Matrisome-associated	ECM Regulators
ADAMTSL3	Matrisome-associated	ECM Regulators
CST3	Matrisome-associated	ECM Regulators
CST6	Matrisome-associated	ECM Regulators
CSTB	Matrisome-associated	ECM Regulators
CTSB	Matrisome-associated	ECM Regulators
CTSD	Matrisome-associated	ECM Regulators
CTSH	Matrisome-associated	ECM Regulators
CTSK	Matrisome-associated	ECM Regulators
CTSL	Matrisome-associated	ECM Regulators
CTSV	Matrisome-associated	ECM Regulators
HTRA1	Matrisome-associated	ECM Regulators
ITIH5	Matrisome-associated	ECM Regulators
LOX	Matrisome-associated	ECM Regulators
LOXL1	Matrisome-associated	ECM Regulators
MMP11	Matrisome-associated	ECM Regulators
MMP14	Matrisome-associated	ECM Regulators
MMP2	Matrisome-associated	ECM Regulators
P4HA1	Matrisome-associated	ECM Regulators
PAPPA	Matrisome-associated	ECM Regulators
PCSK5	Matrisome-associated	ECM Regulators
PLAT	Matrisome-associated	ECM Regulators
PLAU	Matrisome-associated	ECM Regulators
PRSS12	Matrisome-associated	ECM Regulators
SERPINB6	Matrisome-associated	ECM Regulators
SERPINE1	Matrisome-associated	ECM Regulators
SERPINE2	Matrisome-associated	ECM Regulators
SERPINF1	Matrisome-associated	ECM Regulators
SERPING1	Matrisome-associated	ECM Regulators
SERPINH1	Matrisome-associated	ECM Regulators
ST14	Matrisome-associated	ECM Regulators
SULF1	Matrisome-associated	ECM Regulators
SULF2	Matrisome-associated	ECM Regulators
TIMP1	Matrisome-associated	ECM Regulators
TIMP3	Matrisome-associated	ECM Regulators
ANXA1	Matrisome-associated	ECM-affiliated Proteins
ANXA11	Matrisome-associated	ECM-affiliated Proteins
ANXA2	Matrisome-associated	ECM-affiliated Proteins
ANXA3	Matrisome-associated	ECM-affiliated Proteins
ANXA4	Matrisome-associated	ECM-affiliated Proteins
ANXA5	Matrisome-associated	ECM-affiliated Proteins
ANXA6	Matrisome-associated	ECM-affiliated Proteins
ANXA7	Matrisome-associated	ECM-affiliated Proteins
C1QTNF7	Matrisome-associated	ECM-affiliated Proteins
CLEC11A	Matrisome-associated	ECM-affiliated Proteins
COLEC12	Matrisome-associated	ECM-affiliated Proteins
FREM1	Matrisome-associated	ECM-affiliated Proteins
GPC2	Matrisome-associated	ECM-affiliated Proteins
GPC3	Matrisome-associated	ECM-affiliated Proteins
GPC4	Matrisome-associated	ECM-affiliated Proteins
GPC6	Matrisome-associated	ECM-affiliated Proteins
LGALS1	Matrisome-associated	ECM-affiliated Proteins
LGALS3	Matrisome-associated	ECM-affiliated Proteins
MUC12	Matrisome-associated	ECM-affiliated Proteins
MUC15	Matrisome-associated	ECM-affiliated Proteins
PARM1	Matrisome-associated	ECM-affiliated Proteins
PLXNA1	Matrisome-associated	ECM-affiliated Proteins
PLXNA3	Matrisome-associated	ECM-affiliated Proteins
SDC4	Matrisome-associated	ECM-affiliated Proteins
SEMA3A	Matrisome-associated	ECM-affiliated Proteins
SEMA3D	Matrisome-associated	ECM-affiliated Proteins
SEMA3E	Matrisome-associated	ECM-affiliated Proteins
SEMA6A	Matrisome-associated	ECM-affiliated Proteins
SEMA6B	Matrisome-associated	ECM-affiliated Proteins
SEMA6D	Matrisome-associated	ECM-affiliated Proteins
AREG	Matrisome-associated	Secreted Factors
BDNF	Matrisome-associated	Secreted Factors
BMP4	Matrisome-associated	Secreted Factors
BMP5	Matrisome-associated	Secreted Factors
BMP7	Matrisome-associated	Secreted Factors
CCL2	Matrisome-associated	Secreted Factors
CXCL12	Matrisome-associated	Secreted Factors
CXCL14	Matrisome-associated	Secreted Factors
EGFL6	Matrisome-associated	Secreted Factors
EGFL7	Matrisome-associated	Secreted Factors
EGFL8	Matrisome-associated	Secreted Factors
FGF13	Matrisome-associated	Secreted Factors
FGF17	Matrisome-associated	Secreted Factors
FGF18	Matrisome-associated	Secreted Factors
FGFBP3	Matrisome-associated	Secreted Factors
FRZB	Matrisome-associated	Secreted Factors
FST	Matrisome-associated	Secreted Factors
FSTL1	Matrisome-associated	Secreted Factors
FSTL3	Matrisome-associated	Secreted Factors
GDF11	Matrisome-associated	Secreted Factors
GDF15	Matrisome-associated	Secreted Factors
HBEGF	Matrisome-associated	Secreted Factors
IGF1	Matrisome-associated	Secreted Factors
IGF2	Matrisome-associated	Secreted Factors
INHBA	Matrisome-associated	Secreted Factors
ISM1	Matrisome-associated	Secreted Factors
MDK	Matrisome-associated	Secreted Factors
NRG1	Matrisome-associated	Secreted Factors
PDGFA	Matrisome-associated	Secreted Factors
PDGFC	Matrisome-associated	Secreted Factors
PDGFD	Matrisome-associated	Secreted Factors
PGF	Matrisome-associated	Secreted Factors
PTN	Matrisome-associated	Secreted Factors
S100A10	Matrisome-associated	Secreted Factors
S100A11	Matrisome-associated	Secreted Factors
S100A13	Matrisome-associated	Secreted Factors
S100A14	Matrisome-associated	Secreted Factors
S100A16	Matrisome-associated	Secreted Factors
S100A4	Matrisome-associated	Secreted Factors
S100A6	Matrisome-associated	Secreted Factors
S100A9	Matrisome-associated	Secreted Factors
S100B	Matrisome-associated	Secreted Factors
SCUBE3	Matrisome-associated	Secreted Factors
SFRP1	Matrisome-associated	Secreted Factors
SFRP2	Matrisome-associated	Secreted Factors
TGFB2	Matrisome-associated	Secreted Factors
TGFB3	Matrisome-associated	Secreted Factors
TNFSF15	Matrisome-associated	Secreted Factors
VEGFA	Matrisome-associated	Secreted Factors
WFIKKN1	Matrisome-associated	Secreted Factors
WIF1	Matrisome-associated	Secreted Factors
WNT10A	Matrisome-associated	Secreted Factors
WNT4	Matrisome-associated	Secreted Factors
WNT6	Matrisome-associated	Secreted Factors
WNT7B	Matrisome-associated	Secreted Factors
WNT8B	Matrisome-associated	Secreted Factors

## Sheet: Table S5
Table S5. Differentially expressed proteins identified in the skin tissues of scleroderma and organoid treatment mice. The signification differentially expressed proteins were defined as those with Benjamini–Hochberg (BH) adjusted p-value < 0.01 and a fold change of log2 (Treatment/ Scleroderma)> 1 (significantly upregulated) or < -1 (significantly downregulated).
Genes symbol	log2 (Treatment/ Scleroderma)	P-value	BH adjusted P-value	Regulation level
Dnase2	3.49956	4.71e-05	0.000526311	Significantly upregulated
Lamb3	3.35107	0.00013008	0.000977945	Significantly upregulated
Dpp7	3.29923	1.15e-07	4.08e-05	Significantly upregulated
Rbp4	3.1545	0.000564708	0.00262402	Significantly upregulated
P01679	2.95039	4.36e-05	0.000509613	Significantly upregulated
Man2b2	2.83508	0.00212379	0.0070523	Significantly upregulated
Chit1	2.64071	1.84e-05	0.000319242	Significantly upregulated
Nucb2	2.62716	5.94e-05	0.000605391	Significantly upregulated
Alox8	2.61993	0.000121344	0.000946584	Significantly upregulated
Cox6a1	2.60629	0.000295145	0.00167218	Significantly upregulated
Ppie	2.59836	0.00115164	0.00444431	Significantly upregulated
Lamc2	2.52028	8.4e-05	0.000757479	Significantly upregulated
C8g	2.45041	0.00135931	0.00505817	Significantly upregulated
Fgb	2.44123	1.47e-07	4.08e-05	Significantly upregulated
Arg1	2.42997	1.68e-07	4.08e-05	Significantly upregulated
Mustn1	2.39057	0.000376231	0.00198065	Significantly upregulated
Mmp3	2.3792	1.03e-05	0.000239732	Significantly upregulated
Agrn	2.35588	1.41e-06	0.000114856	Significantly upregulated
Nif3l1	2.35371	0.000474165	0.0023438	Significantly upregulated
Sap18	2.33842	0.00150773	0.00550366	Significantly upregulated
Hddc2	2.33638	1.85e-05	0.000319242	Significantly upregulated
Serpina1d	2.25519	7.51e-05	0.000701732	Significantly upregulated
Psmb8	2.24583	0.000241453	0.00145151	Significantly upregulated
Ak4	2.22315	0.000872474	0.0036242	Significantly upregulated
Serpinb12	2.16278	4.02e-06	0.000166336	Significantly upregulated
Wdr61	2.15043	0.00076886	0.00333845	Significantly upregulated
Dpy30	2.13628	3.68e-05	0.00046558	Significantly upregulated
Coch	2.12288	1.26e-05	0.000261951	Significantly upregulated
Stfa2	2.12167	1.13e-05	0.000248849	Significantly upregulated
Lifr	2.11973	0.000644664	0.0029174	Significantly upregulated
Fxn	2.09347	1.16e-05	0.000249445	Significantly upregulated
Casp14	2.0697	5.06e-06	0.000182394	Significantly upregulated
Obp1a	2.05765	1.8e-06	0.000119057	Significantly upregulated
Gpld1	2.0511	0.000318226	0.00175245	Significantly upregulated
Hexa	2.04557	3.47e-05	0.000451269	Significantly upregulated
Ggh	2.02963	1.05e-06	0.000103179	Significantly upregulated
Ptprf	2.02794	5.64e-05	0.000586455	Significantly upregulated
Apoc3	2.02708	1.58e-06	0.000114964	Significantly upregulated
Ctsc	2.02407	1.03e-06	0.000103179	Significantly upregulated
Scgb2b2	2.02347	0.000120771	0.000946169	Significantly upregulated
Ndufa4l2	2.02135	0.000670927	0.00300269	Significantly upregulated
Dhfr	2.01919	0.00174968	0.00614076	Significantly upregulated
Them5	1.99983	4.15e-06	0.000166336	Significantly upregulated
Fga	1.98649	6.82e-07	8.78e-05	Significantly upregulated
Saa4	1.97416	3.73e-05	0.000470659	Significantly upregulated
Gusb	1.93723	0.00036441	0.00192957	Significantly upregulated
Klk7	1.92965	1.53e-06	0.000114856	Significantly upregulated
Ctsb	1.90709	3.48e-05	0.000451269	Significantly upregulated
Tpsab1	1.90129	6.24e-06	0.000197845	Significantly upregulated
Tinagl1	1.87935	4.69e-05	0.000525184	Significantly upregulated
Lactb2	1.85252	0.00119144	0.00456407	Significantly upregulated
Ighv1-61	1.8481	4.75e-06	0.00017675	Significantly upregulated
Krt77	1.83304	6.21e-07	8.78e-05	Significantly upregulated
Fgg	1.82439	1.43e-06	0.000114856	Significantly upregulated
Ogn	1.81724	1.24e-05	0.000260214	Significantly upregulated
Ctsh	1.81411	8.67e-06	0.000233496	Significantly upregulated
Cpa4	1.80843	6.25e-06	0.000197845	Significantly upregulated
P01631	1.79513	0.000436344	0.00220166	Significantly upregulated
Bbox1	1.79061	0.000315815	0.00174321	Significantly upregulated
Mfap4	1.78429	2.73e-05	0.000400308	Significantly upregulated
Azgp1	1.78148	1.32e-06	0.000114453	Significantly upregulated
Tpsb2	1.78048	0.000403978	0.00207783	Significantly upregulated
P01843	1.77904	0.000525132	0.0024942	Significantly upregulated
Dpt	1.76516	1.27e-06	0.000113204	Significantly upregulated
Plbd2	1.76046	5.88e-05	0.00060307	Significantly upregulated
Ca13	1.75992	1.82e-05	0.000319242	Significantly upregulated
Klkb1	1.75657	0.000160839	0.00110049	Significantly upregulated
Npc2	1.74038	0.000314578	0.00173901	Significantly upregulated
Saa2	1.73285	8.3e-05	0.000755759	Significantly upregulated
Nup133	1.73201	0.000391084	0.00202951	Significantly upregulated
Abracl	1.71908	4.54e-06	0.000175897	Significantly upregulated
Acot1	1.71672	0.00281947	0.00874901	Significantly upregulated
Lox	1.70883	0.00014161	0.00102199	Significantly upregulated
Vps37c	1.70331	8.39e-05	0.000757479	Significantly upregulated
Rpl38	1.70066	0.000183235	0.00120275	Significantly upregulated
Impa2	1.70064	3.81e-05	0.000475948	Significantly upregulated
Mcm7	1.69819	0.000688309	0.00305794	Significantly upregulated
Pla2g7	1.69438	6.67e-05	0.000658433	Significantly upregulated
Itih1	1.67653	2.1e-06	0.000126321	Significantly upregulated
Glb1	1.67394	1.56e-05	0.000287907	Significantly upregulated
Eif6	1.67298	5.5e-05	0.000575435	Significantly upregulated
Ctsl	1.65599	5.59e-06	0.000187045	Significantly upregulated
Naaa	1.65451	0.000260584	0.00153114	Significantly upregulated
C8a	1.65183	0.00194302	0.00661864	Significantly upregulated
Ecm1	1.64051	0.00266117	0.00837466	Significantly upregulated
Cpe	1.63066	0.000534542	0.00252573	Significantly upregulated
Akap13	1.62741	0.00257282	0.00817158	Significantly upregulated
Tfip11	1.62235	5e-05	0.000547138	Significantly upregulated
Gsto1	1.61169	2.6e-06	0.000135129	Significantly upregulated
Csta	1.6093	1.09e-05	0.0002449	Significantly upregulated
Ctsa	1.60781	9.59e-06	0.000239732	Significantly upregulated
Dstn	1.60741	4e-05	0.00048655	Significantly upregulated
Mmp2	1.59141	0.000127801	0.000976938	Significantly upregulated
Serpinc1	1.58921	3.23e-06	0.000146262	Significantly upregulated
Lama3	1.57922	4.3e-05	0.000506686	Significantly upregulated
Thbs1	1.57893	2.44e-06	0.000131122	Significantly upregulated
Ppt1	1.57544	0.00020955	0.00131146	Significantly upregulated
Naga	1.57432	1.26e-05	0.000261951	Significantly upregulated
Uqcrh	1.5555	0.000557961	0.00260263	Significantly upregulated
Tgm1	1.54864	8.85e-05	0.000782269	Significantly upregulated
Clic3	1.54846	4.43e-05	0.000515902	Significantly upregulated
Pla2g15	1.5462	0.000199519	0.00127294	Significantly upregulated
Npl	1.5331	2.3e-06	0.000130594	Significantly upregulated
Prcp	1.53199	9.22e-05	0.000799285	Significantly upregulated
Tgm3	1.5243	2.02e-06	0.000126321	Significantly upregulated
Aspa	1.50841	0.000386336	0.00201208	Significantly upregulated
F2	1.50485	3.94e-05	0.000483651	Significantly upregulated
Sub1	1.50091	3.3e-05	0.000440971	Significantly upregulated
Naprt	1.49978	0.00199322	0.0067172	Significantly upregulated
Ctsz	1.49974	1.72e-05	0.000306899	Significantly upregulated
Pdcd10	1.49905	0.0031067	0.0094001	Significantly upregulated
Apcs	1.48856	5.6e-06	0.000187045	Significantly upregulated
Man2b1	1.48499	0.000133104	0.000995684	Significantly upregulated
Gm2a	1.47369	0.000215405	0.00133004	Significantly upregulated
P4ha1	1.47298	0.00174239	0.00612105	Significantly upregulated
Anxa9	1.47123	0.000269753	0.00156731	Significantly upregulated
Obp1b	1.45727	1.59e-05	0.000291021	Significantly upregulated
Arsa	1.45491	1.28e-05	0.000262634	Significantly upregulated
Cfh	1.45362	2.67e-06	0.000135129	Significantly upregulated
Sestd1	1.44958	0.000136077	0.00100437	Significantly upregulated
Ccdc58	1.44365	0.000341478	0.00183753	Significantly upregulated
Rbp1	1.43574	2.56e-05	0.000382083	Significantly upregulated
C1qb	1.43374	0.000176841	0.00117991	Significantly upregulated
Ctss	1.43327	1.12e-05	0.00024833	Significantly upregulated
Psmb7	1.43037	6.73e-05	0.000662782	Significantly upregulated
Apoe	1.41741	1.16e-05	0.000249445	Significantly upregulated
Loxl1	1.41657	0.000193476	0.0012461	Significantly upregulated
Cryz	1.41494	0.000428882	0.00217304	Significantly upregulated
Plg	1.41461	4.1e-06	0.000166336	Significantly upregulated
Brk1	1.4126	0.000165716	0.00112631	Significantly upregulated
Gaa	1.40863	0.000723818	0.00319234	Significantly upregulated
Hgfac	1.40702	0.000297531	0.00167787	Significantly upregulated
Nudt2	1.40553	0.00223792	0.00735143	Significantly upregulated
Ctsd	1.40007	0.000222738	0.00137066	Significantly upregulated
Stfa3	1.39434	6.36e-06	0.000197963	Significantly upregulated
Serpind1	1.37257	3.86e-05	0.000478791	Significantly upregulated
Pld3	1.36181	2.61e-05	0.000386554	Significantly upregulated
Serpina3k	1.35527	5.78e-06	0.000189665	Significantly upregulated
Gid8	1.34999	0.000932268	0.00378623	Significantly upregulated
Rbp2	1.34949	9.8e-05	0.000832517	Significantly upregulated
Psmb10	1.34836	3.28e-05	0.000439655	Significantly upregulated
Hebp2	1.34751	0.00191808	0.00655784	Significantly upregulated
Hrg	1.34625	7.78e-06	0.000222278	Significantly upregulated
Psapl1	1.3458	0.00182254	0.00630532	Significantly upregulated
C1sa	1.34456	0.000205043	0.00129683	Significantly upregulated
Plbd1	1.3373	0.000916741	0.00374138	Significantly upregulated
Gpx1	1.33681	0.000182314	0.00120223	Significantly upregulated
Ggct	1.32208	4.67e-06	0.00017675	Significantly upregulated
Cotl1	1.32067	2.33e-05	0.000360861	Significantly upregulated
Endou	1.31003	1.91e-05	0.000323532	Significantly upregulated
H2-Q10	1.30559	9.35e-06	0.000239732	Significantly upregulated
Apoh	1.29377	1.39e-05	0.000279022	Significantly upregulated
P01645	1.29035	0.00317903	0.00956334	Significantly upregulated
Acp3	1.28984	1.35e-05	0.000273726	Significantly upregulated
Gtf2a1	1.28891	0.00181116	0.00628385	Significantly upregulated
Cfi	1.28164	0.000308181	0.00171667	Significantly upregulated
Lum	1.27294	1.42e-05	0.000279756	Significantly upregulated
Ighm	1.27156	7.91e-06	0.000222278	Significantly upregulated
Lsm8	1.27027	3.79e-05	0.000473986	Significantly upregulated
Clu	1.26459	1.76e-05	0.000311362	Significantly upregulated
Psmb4	1.26445	1.27e-05	0.000261951	Significantly upregulated
Acy3	1.25831	0.00171397	0.00604454	Significantly upregulated
Igh-3	1.25823	2.3e-05	0.00036051	Significantly upregulated
Hexb	1.25559	0.000136595	0.00100437	Significantly upregulated
Gns	1.25547	0.000235274	0.00142613	Significantly upregulated
Gc	1.25243	2.68e-05	0.000395187	Significantly upregulated
Gsdmc	1.24788	0.00047996	0.00236603	Significantly upregulated
Gba	1.24758	5.22e-05	0.000557136	Significantly upregulated
Itih4	1.2474	2.24e-05	0.000358606	Significantly upregulated
Psap	1.24448	1.42e-05	0.000279756	Significantly upregulated
Ddi2	1.24072	0.000854295	0.00359791	Significantly upregulated
Stfa1	1.23734	1.11e-05	0.000246709	Significantly upregulated
Casp3	1.23362	0.000990049	0.00394612	Significantly upregulated
Serpina6	1.21883	0.000524762	0.0024942	Significantly upregulated
Apoa1	1.21553	8.97e-06	0.000238503	Significantly upregulated
Lrrc17	1.20355	0.000143854	0.00102757	Significantly upregulated
Gorasp2	1.20339	0.00293595	0.00901066	Significantly upregulated
Htra1	1.20113	0.00109817	0.00427313	Significantly upregulated
Psma5	1.198	1.19e-05	0.000254197	Significantly upregulated
Sh3bgrl3	1.19573	0.00183165	0.00633084	Significantly upregulated
Pdcd6	1.19152	0.000158943	0.00109665	Significantly upregulated
Elob	1.18902	2.32e-05	0.00036051	Significantly upregulated
Pon1	1.18874	0.000670635	0.00300269	Significantly upregulated
Fabp5	1.18727	0.000141698	0.00102199	Significantly upregulated
P18527	1.17868	0.00136407	0.00506526	Significantly upregulated
Cpn2	1.17268	1.45e-05	0.000280883	Significantly upregulated
Csf1r	1.16756	0.000888616	0.00366921	Significantly upregulated
Lgals7	1.16736	9.24e-05	0.000799285	Significantly upregulated
Crabp2	1.16539	0.00123792	0.00469275	Significantly upregulated
Tmsb10	1.16525	0.000250999	0.00149167	Significantly upregulated
Apoa4	1.16241	8.51e-06	0.000231239	Significantly upregulated
Trex2	1.15436	0.00149772	0.0054781	Significantly upregulated
Dcun1d1	1.14846	7.43e-05	0.000698908	Significantly upregulated
Ftl1	1.14516	4.29e-05	0.000506686	Significantly upregulated
P01666	1.14473	0.00156511	0.00566507	Significantly upregulated
P01806	1.14303	9.84e-06	0.000239732	Significantly upregulated
Krt28	1.14279	0.00176685	0.00617126	Significantly upregulated
Serpinb5	1.1407	1.05e-05	0.000239732	Significantly upregulated
Kyat1	1.14063	0.000886339	0.00366508	Significantly upregulated
Gcat	1.13882	0.00225423	0.00739835	Significantly upregulated
Tuft1	1.13747	0.00229122	0.00748816	Significantly upregulated
Wdr77	1.13242	0.000151013	0.00105846	Significantly upregulated
Lgmn	1.12648	5.21e-05	0.000557136	Significantly upregulated
Lbp	1.12554	7.2e-05	0.000691848	Significantly upregulated
Eloc	1.12319	0.00117388	0.00451104	Significantly upregulated
Txndc17	1.12063	4.01e-05	0.00048655	Significantly upregulated
Hpx	1.11524	2.75e-05	0.000400308	Significantly upregulated
Pcbd1	1.1149	0.000535431	0.00252665	Significantly upregulated
Hal	1.1144	2.01e-05	0.000332128	Significantly upregulated
Cryl1	1.11431	0.000677944	0.00302666	Significantly upregulated
H2-Aa	1.11085	9.15e-05	0.000797039	Significantly upregulated
Sfn	1.10311	3.5e-05	0.000451269	Significantly upregulated
Ahsg	1.09667	4.67e-05	0.000525184	Significantly upregulated
Chil3	1.09174	0.000452108	0.0022562	Significantly upregulated
Psmb5	1.08613	0.000122714	0.000955227	Significantly upregulated
Gsdma	1.08308	5.48e-05	0.000575017	Significantly upregulated
Apod	1.07842	5.75e-05	0.000593551	Significantly upregulated
Serpinb2	1.07798	0.00017264	0.00115825	Significantly upregulated
Orm1	1.07723	3.94e-05	0.000483651	Significantly upregulated
Ada	1.0735	7.2e-05	0.000691848	Significantly upregulated
Srm	1.07325	0.000168144	0.00113857	Significantly upregulated
Mvk	1.07084	0.0008092	0.00345999	Significantly upregulated
Agt	1.06714	0.000152523	0.00106325	Significantly upregulated
Acy1	1.06708	0.000296762	0.00167613	Significantly upregulated
S100a1	1.06327	0.00329433	0.00981279	Significantly upregulated
Poldip2	1.05912	0.00056067	0.00260858	Significantly upregulated
Cfl1	1.05896	0.000156683	0.00108646	Significantly upregulated
Serping1	1.05734	5.65e-05	0.000586455	Significantly upregulated
Psma3	1.05171	0.000131804	0.000987988	Significantly upregulated
Urah	1.04954	0.000160812	0.00110049	Significantly upregulated
Nit2	1.04647	9.09e-05	0.000797039	Significantly upregulated
Psmb3	1.0438	1.83e-05	0.000319242	Significantly upregulated
Psmb6	1.04323	4.15e-05	0.000497229	Significantly upregulated
Pycard	1.04211	4.99e-05	0.000547138	Significantly upregulated
Lgalsl	1.04178	6.78e-05	0.000663913	Significantly upregulated
Serpinb8	1.04112	0.0029143	0.00897448	Significantly upregulated
Rplp1	1.0408	0.00011774	0.000935569	Significantly upregulated
Asprv1	1.03821	8.32e-05	0.000755759	Significantly upregulated
Itih2	1.0276	2.42e-05	0.000372009	Significantly upregulated
Nt5c	1.02718	0.00030667	0.00171434	Significantly upregulated
Apoa2	1.02459	1.6e-05	0.000291411	Significantly upregulated
Chi3l1	1.02397	0.000248338	0.00148311	Significantly upregulated
Nudt5	1.0198	0.00014085	0.00102199	Significantly upregulated
Scpep1	1.01871	0.000338998	0.00182688	Significantly upregulated
Cfb	1.01757	1.71e-05	0.00030617	Significantly upregulated
U2af1	1.01599	0.0013827	0.00511908	Significantly upregulated
Snrpf	1.01534	0.000308758	0.00171685	Significantly upregulated
Col5a2	1.01265	0.000150077	0.00105547	Significantly upregulated
Mat2b	1.00942	8.09e-05	0.00074593	Significantly upregulated
Gss	1.00848	0.00119559	0.00457513	Significantly upregulated
Stard5	1.00649	0.00010403	0.00086389	Significantly upregulated
Rap1b	1.00548	0.000127916	0.000976938	Significantly upregulated
Mtpn	1.00547	0.000186062	0.00121231	Significantly upregulated
Tpp1	1.00219	0.000301077	0.00169263	Significantly upregulated
Idh3g	-1.00403	0.000584684	0.0026894	Significantly downregulated
Vapa	-1.01075	0.000398998	0.00205885	Significantly downregulated
Cav3	-1.01275	0.000141589	0.00102199	Significantly downregulated
Hadhb	-1.01888	7.44e-05	0.000698908	Significantly downregulated
Arap1	-1.02328	0.000167709	0.00113774	Significantly downregulated
Rrbp1	-1.02404	0.000110304	0.000889022	Significantly downregulated
Fbl	-1.02589	0.000904345	0.00370588	Significantly downregulated
Col28a1	-1.03584	2.28e-05	0.00036051	Significantly downregulated
Rps16	-1.04455	0.000124926	0.000960135	Significantly downregulated
Rpl26	-1.04598	0.000118828	0.000936989	Significantly downregulated
Man2c1	-1.04618	0.000193603	0.0012461	Significantly downregulated
Myom3	-1.04736	2.08e-05	0.000338764	Significantly downregulated
Arfgap1	-1.04746	0.00248361	0.00797163	Significantly downregulated
Rpn1	-1.05164	5.16e-05	0.000557136	Significantly downregulated
Rpn2	-1.05858	0.000207236	0.0013039	Significantly downregulated
Cavin1	-1.06579	6.13e-05	0.000620608	Significantly downregulated
Ltf	-1.06661	5.23e-05	0.000557136	Significantly downregulated
Stat3	-1.07736	0.000328621	0.00178682	Significantly downregulated
Pdk1	-1.07974	0.000513152	0.00245652	Significantly downregulated
Tmed1	-1.08131	0.00083175	0.00353316	Significantly downregulated
Ddx21	-1.083	0.000136747	0.00100437	Significantly downregulated
Dync1h1	-1.08775	1.19e-05	0.000254197	Significantly downregulated
Prx	-1.08954	2.13e-05	0.000342452	Significantly downregulated
Hist2h2bb	-1.0944	1.99e-05	0.000332128	Significantly downregulated
Acin1	-1.097	0.00169484	0.00598287	Significantly downregulated
Gpd1	-1.0986	6.41e-05	0.000641377	Significantly downregulated
Actn2	-1.09869	1.43e-05	0.000280071	Significantly downregulated
Flii	-1.09944	0.00115908	0.00446355	Significantly downregulated
Chchd3	-1.09955	7.28e-05	0.00069582	Significantly downregulated
Iars1	-1.10224	0.000490568	0.00238923	Significantly downregulated
Vwa1	-1.10679	0.000152643	0.00106325	Significantly downregulated
Aebp1	-1.10789	4.8e-05	0.000531921	Significantly downregulated
Gbp2	-1.108	0.000806516	0.00345568	Significantly downregulated
P3h1	-1.11032	0.00234356	0.00762284	Significantly downregulated
Fermt2	-1.11429	0.00262621	0.00830495	Significantly downregulated
Mrps36	-1.11435	0.00160075	0.00575102	Significantly downregulated
Aacs	-1.11562	0.00295739	0.00905359	Significantly downregulated
Flg	-1.1171	0.000268659	0.00156731	Significantly downregulated
Lama2	-1.11915	1.52e-05	0.000287907	Significantly downregulated
Cox6c	-1.12087	1.35e-05	0.000273726	Significantly downregulated
Dsc1	-1.13038	0.000249381	0.0014869	Significantly downregulated
Flnc	-1.1315	8.13e-06	0.000224396	Significantly downregulated
Nefm	-1.13327	1.06e-05	0.000239732	Significantly downregulated
Tcof1	-1.13336	0.000198051	0.00127024	Significantly downregulated
Tcp1	-1.13441	0.00322444	0.00966005	Significantly downregulated
Tnni2	-1.13546	3.08e-05	0.000421667	Significantly downregulated
Copb1	-1.14617	1.88e-05	0.000320647	Significantly downregulated
Rps27	-1.14687	0.000118134	0.000935569	Significantly downregulated
Mpz	-1.14943	1.49e-05	0.000284094	Significantly downregulated
Rpl32	-1.15131	7.81e-05	0.000725733	Significantly downregulated
Abhd12	-1.15396	0.000556469	0.00260233	Significantly downregulated
Ergic1	-1.15549	0.000840088	0.00355039	Significantly downregulated
Fhl2	-1.1571	0.000192264	0.00124408	Significantly downregulated
Pacsin3	-1.15742	1.02e-05	0.000239732	Significantly downregulated
Coq6	-1.1603	0.00222003	0.00729924	Significantly downregulated
Palmd	-1.16191	0.00178124	0.00620963	Significantly downregulated
Vars1	-1.16762	0.000363945	0.00192957	Significantly downregulated
Myh3	-1.17761	9.35e-06	0.000239732	Significantly downregulated
Dsg1b	-1.17774	1.87e-05	0.000319832	Significantly downregulated
Cavin2	-1.17822	0.000128734	0.000977945	Significantly downregulated
Cad	-1.17923	0.00187144	0.00642567	Significantly downregulated
Pxn	-1.17966	0.000500428	0.00242121	Significantly downregulated
Nedd4	-1.17982	3.99e-05	0.00048655	Significantly downregulated
Mybph	-1.18064	5.81e-05	0.000598195	Significantly downregulated
Clasp1	-1.18806	0.000109102	0.000887183	Significantly downregulated
Thrsp	-1.18913	1.46e-05	0.000280883	Significantly downregulated
Vps26c	-1.18932	0.000753492	0.00329528	Significantly downregulated
Dnajb4	-1.19329	0.000290111	0.00165136	Significantly downregulated
Ndufa7	-1.19427	0.000321761	0.00175738	Significantly downregulated
Lbr	-1.19556	0.0017687	0.0061718	Significantly downregulated
Diaph1	-1.20033	3.07e-05	0.000421667	Significantly downregulated
Evpl	-1.21049	2.82e-05	0.000403014	Significantly downregulated
Cyfip1	-1.22174	0.000105719	0.000867572	Significantly downregulated
Myo1c	-1.222	4.59e-05	0.000520102	Significantly downregulated
Mmut	-1.23433	0.00142204	0.00523812	Significantly downregulated
Sec31a	-1.23497	0.000489383	0.00238664	Significantly downregulated
Cavin4	-1.24205	2.53e-05	0.000379683	Significantly downregulated
Slmap	-1.24893	4.8e-05	0.000531921	Significantly downregulated
Prph	-1.25225	1.03e-05	0.000239732	Significantly downregulated
Rpl35	-1.25688	0.000242248	0.00145389	Significantly downregulated
Emd	-1.25798	0.000453273	0.00225892	Significantly downregulated
Snrnp70	-1.26206	0.000784921	0.00338799	Significantly downregulated
Ap2a2	-1.26399	7.14e-05	0.000691848	Significantly downregulated
Mpo	-1.26419	8.8e-05	0.000780391	Significantly downregulated
Lamb1	-1.26568	0.000129731	0.000977945	Significantly downregulated
Dnm1	-1.27352	0.000933799	0.00378823	Significantly downregulated
Itga7	-1.27514	5.19e-05	0.000557136	Significantly downregulated
Uso1	-1.27728	7.42e-05	0.000698908	Significantly downregulated
Pabpc1	-1.27832	3.47e-05	0.000451269	Significantly downregulated
Endod1	-1.2807	0.00165858	0.00590166	Significantly downregulated
Aqp1	-1.28138	3.22e-05	0.000434697	Significantly downregulated
Anp32e	-1.28392	0.000227496	0.00139288	Significantly downregulated
Gys1	-1.28576	2.61e-05	0.000386554	Significantly downregulated
Samm50	-1.28985	0.000148402	0.00104773	Significantly downregulated
Rps10	-1.29409	2.01e-05	0.000332128	Significantly downregulated
Acly	-1.29713	2.86e-05	0.000404466	Significantly downregulated
Atp5md	-1.29823	0.000275398	0.0015925	Significantly downregulated
Apoo	-1.30042	0.000252386	0.00149746	Significantly downregulated
Mtarc2	-1.30203	0.000100712	0.000843438	Significantly downregulated
H3c1	-1.30675	1.32e-05	0.000270017	Significantly downregulated
Acox3	-1.30777	0.000867696	0.00362319	Significantly downregulated
Gpd2	-1.30814	2.1e-05	0.000340313	Significantly downregulated
Canx	-1.31183	5.51e-06	0.000187045	Significantly downregulated
Phb2	-1.31651	3.55e-05	0.000454913	Significantly downregulated
H4c1	-1.32901	2.29e-05	0.00036051	Significantly downregulated
Vapb	-1.34031	0.00202459	0.00680404	Significantly downregulated
Hdlbp	-1.34534	1.15e-05	0.000249445	Significantly downregulated
Aldh3a2	-1.35887	0.000368997	0.00195102	Significantly downregulated
Myoz3	-1.36699	4.75e-05	0.000528832	Significantly downregulated
Macroh2a1	-1.37088	4.24e-05	0.000505012	Significantly downregulated
Erc1	-1.37124	0.000424418	0.00215944	Significantly downregulated
Lamb2	-1.38025	1.06e-05	0.000239732	Significantly downregulated
Nudt7	-1.3829	0.000138172	0.00100911	Significantly downregulated
Lamtor1	-1.38774	0.000789243	0.00340262	Significantly downregulated
Myh11	-1.38908	9.66e-06	0.000239732	Significantly downregulated
Dsc3	-1.39513	3.25e-06	0.000146262	Significantly downregulated
Dhrs7	-1.39674	0.000237337	0.0014308	Significantly downregulated
Atp5mf	-1.40104	2.02e-05	0.000332128	Significantly downregulated
Ociad1	-1.4068	0.000174604	0.00116927	Significantly downregulated
Camk2b	-1.40988	1.06e-05	0.000239732	Significantly downregulated
Emc1	-1.41309	6.56e-06	0.00020083	Significantly downregulated
Ugt1a7	-1.41585	7.2e-05	0.000691848	Significantly downregulated
Vps13c	-1.41677	0.00101744	0.00402011	Significantly downregulated
Myh8	-1.41683	2.64e-06	0.000135129	Significantly downregulated
Lamc1	-1.424	1.11e-05	0.000246709	Significantly downregulated
Ago2	-1.4279	0.000751931	0.00329241	Significantly downregulated
Fundc2	-1.42949	0.000483379	0.00237005	Significantly downregulated
Slc25a12	-1.43129	4.04e-05	0.000489515	Significantly downregulated
Crat	-1.44096	9.89e-06	0.000239732	Significantly downregulated
Copa	-1.44333	0.000213421	0.00132226	Significantly downregulated
Edf1	-1.45323	0.000286856	0.00164279	Significantly downregulated
Dnaja3	-1.45325	0.00269149	0.00844539	Significantly downregulated
Suclg1	-1.45786	6.95e-06	0.000211094	Significantly downregulated
Ppp3cb	-1.45811	0.00127782	0.00479413	Significantly downregulated
Rab4b	-1.45937	0.000138061	0.00100911	Significantly downregulated
Acsl5	-1.48064	0.000128392	0.000977945	Significantly downregulated
Gbe1	-1.48156	7.15e-05	0.000691848	Significantly downregulated
Ndufb4	-1.48967	8.45e-05	0.000760123	Significantly downregulated
Lpp	-1.49152	0.000376897	0.00198129	Significantly downregulated
Ecpas	-1.49838	0.00032742	0.00178562	Significantly downregulated
Col11a1	-1.49879	0.000867042	0.00362319	Significantly downregulated
Ndufa6	-1.50206	0.000573468	0.00265457	Significantly downregulated
Sorbs2	-1.50361	0.000830567	0.00353316	Significantly downregulated
Lonp2	-1.50635	0.00308057	0.00933655	Significantly downregulated
Tmod4	-1.50978	6.18e-06	0.000197845	Significantly downregulated
Svil	-1.51542	0.000108648	0.000886775	Significantly downregulated
Camk2g	-1.51586	0.000797731	0.00342938	Significantly downregulated
Ndufs7	-1.53814	0.00166293	0.00591029	Significantly downregulated
Etfdh	-1.53982	5.23e-06	0.000183286	Significantly downregulated
Ear1	-1.54603	0.00167569	0.00594404	Significantly downregulated
Smyd1	-1.54626	0.000143101	0.00102622	Significantly downregulated
Thoc2	-1.54921	2.79e-05	0.000400634	Significantly downregulated
Tln2	-1.55316	4.64e-05	0.000523304	Significantly downregulated
Hcls1	-1.55842	0.00128483	0.00481053	Significantly downregulated
Stim1	-1.55994	4.91e-06	0.000180773	Significantly downregulated
Ap2m1	-1.56372	1.49e-05	0.000284094	Significantly downregulated
Atad3	-1.56495	0.0001385	0.00100911	Significantly downregulated
Bclaf1	-1.5684	0.00141669	0.00522896	Significantly downregulated
Mybbp1a	-1.56869	0.000171147	0.00115247	Significantly downregulated
Acsl1	-1.56948	3.24e-06	0.000146262	Significantly downregulated
Fhl1	-1.57122	2.79e-06	0.000139458	Significantly downregulated
Letm1	-1.57313	0.000116659	0.00093404	Significantly downregulated
Atl3	-1.58608	2.28e-05	0.00036051	Significantly downregulated
Sgpl1	-1.58892	0.00145359	0.00533812	Significantly downregulated
Lmod3	-1.5923	0.000256261	0.00151374	Significantly downregulated
Spcs1	-1.59568	0.00113924	0.00441048	Significantly downregulated
Myom1	-1.59568	3.16e-06	0.000146262	Significantly downregulated
Top1	-1.60187	0.0019463	0.00661864	Significantly downregulated
Lrrc59	-1.60363	2.98e-05	0.000411892	Significantly downregulated
H2aj	-1.60723	8.72e-06	0.000233496	Significantly downregulated
Cpt2	-1.61373	9.34e-05	0.0008007	Significantly downregulated
Ephx1	-1.61897	0.000800295	0.00343401	Significantly downregulated
Casq1	-1.62393	7.39e-05	0.000698908	Significantly downregulated
Ranbp2	-1.62879	0.00135558	0.00504947	Significantly downregulated
H1-3	-1.63889	9.96e-06	0.000239732	Significantly downregulated
Hectd3	-1.64281	3.51e-05	0.000451269	Significantly downregulated
Pdlim5	-1.64554	5.39e-05	0.000567811	Significantly downregulated
Atl2	-1.65244	0.000504127	0.0024325	Significantly downregulated
Tnnt3	-1.65349	2.39e-05	0.000368513	Significantly downregulated
Flot2	-1.65899	5.95e-05	0.000605391	Significantly downregulated
Lims1	-1.66648	0.000320295	0.00175624	Significantly downregulated
Hp1bp3	-1.67416	2.05e-05	0.000335705	Significantly downregulated
Gas7	-1.68643	0.00252179	0.00805162	Significantly downregulated
Pbxip1	-1.70243	0.000133453	0.000996247	Significantly downregulated
Kank2	-1.70461	1.53e-05	0.000287907	Significantly downregulated
Tapbp	-1.71008	1.44e-06	0.000114856	Significantly downregulated
Vwa8	-1.71275	0.00161578	0.00577809	Significantly downregulated
Atp5mg	-1.71741	7.67e-06	0.000221795	Significantly downregulated
Arfgap3	-1.73337	0.000126732	0.000971971	Significantly downregulated
Sptb	-1.73797	4.75e-06	0.00017675	Significantly downregulated
Dad1	-1.74117	1.03e-05	0.000239732	Significantly downregulated
Ccdc47	-1.74587	0.000209877	0.00131146	Significantly downregulated
Myot	-1.74636	8.47e-07	9.35e-05	Significantly downregulated
Sms	-1.74785	0.00165888	0.00590166	Significantly downregulated
Gzmc	-1.74864	0.00203783	0.00683593	Significantly downregulated
Mccc1	-1.75792	1.55e-05	0.000287907	Significantly downregulated
Ifit1	-1.76111	0.000358318	0.00190841	Significantly downregulated
Slc25a3	-1.76623	4.31e-06	0.00016885	Significantly downregulated
Rtn3	-1.76983	4.74e-06	0.00017675	Significantly downregulated
Apool	-1.77001	0.00279257	0.00868751	Significantly downregulated
Rer1	-1.78328	0.00114091	0.00441225	Significantly downregulated
Gpd1l	-1.78857	2.1e-06	0.000126321	Significantly downregulated
Nefh	-1.79292	2.24e-06	0.000130594	Significantly downregulated
Spcs2	-1.79695	4.01e-06	0.000166336	Significantly downregulated
Synm	-1.80794	0.000430303	0.00217458	Significantly downregulated
Art3	-1.81814	0.000461843	0.00229223	Significantly downregulated
Tbc1d10a	-1.81861	0.000623145	0.0028341	Significantly downregulated
Lman2	-1.82432	0.0002454	0.00146797	Significantly downregulated
Ldb3	-1.82445	1.68e-06	0.000115256	Significantly downregulated
Dhx9	-1.85884	0.00229187	0.00748816	Significantly downregulated
Uqcrq	-1.86429	2.01e-05	0.000332128	Significantly downregulated
Synpo2l	-1.86585	1.54e-06	0.000114856	Significantly downregulated
H1-4	-1.86834	9.26e-05	0.000799285	Significantly downregulated
Tecr	-1.87383	9.87e-06	0.000239732	Significantly downregulated
Prom2	-1.87495	0.000320586	0.00175624	Significantly downregulated
Rpl29	-1.88175	1.79e-06	0.000119057	Significantly downregulated
EEF1AKNMT	-1.88637	0.000110022	0.000888717	Significantly downregulated
Mylk2	-1.88986	1.22e-06	0.000110896	Significantly downregulated
Pdlim7	-1.89132	4.36e-05	0.000509613	Significantly downregulated
Fbn1	-1.89214	1.51e-06	0.000114856	Significantly downregulated
Numa1	-1.89308	0.000839739	0.00355039	Significantly downregulated
Slk	-1.90471	0.000382851	0.00200392	Significantly downregulated
Ppp1r12b	-1.91117	0.000458821	0.00228034	Significantly downregulated
Mtch2	-1.91525	3.88e-05	0.000479091	Significantly downregulated
Myof	-1.92224	2.02e-05	0.000332128	Significantly downregulated
Aldh1l1	-1.92903	0.000159424	0.00109789	Significantly downregulated
Hsd17b12	-1.93876	4.57e-05	0.000520102	Significantly downregulated
Ubr4	-1.9527	9.39e-05	0.000802861	Significantly downregulated
Ube4a	-1.9575	0.000182628	0.00120223	Significantly downregulated
Maob	-1.96698	0.000145596	0.00103393	Significantly downregulated
Ppp2r5e	-1.96876	0.000968701	0.00389074	Significantly downregulated
Asph	-1.97198	2.39e-06	0.000131122	Significantly downregulated
Ndufc2	-1.98188	1.67e-05	0.000302032	Significantly downregulated
Tmem43	-1.98191	5.09e-05	0.000554965	Significantly downregulated
Rabep2	-1.98491	0.00194492	0.00661864	Significantly downregulated
Praf2	-1.99114	0.00245733	0.00791516	Significantly downregulated
Stt3a	-1.99122	0.000449088	0.00224421	Significantly downregulated
Gcn1	-1.99329	1.55e-05	0.000287907	Significantly downregulated
Pfkm	-1.99349	6.48e-07	8.78e-05	Significantly downregulated
Slc25a4	-2.00601	7.42e-05	0.000698908	Significantly downregulated
Cav1	-2.00993	2.97e-05	0.000411892	Significantly downregulated
Unc45b	-2.01111	3.35e-05	0.000443363	Significantly downregulated
FAM120A	-2.02456	0.00336769	0.00994279	Significantly downregulated
Pank4	-2.02622	0.00278774	0.00868011	Significantly downregulated
Myh4	-2.02964	3.67e-07	7.04e-05	Significantly downregulated
Dsp	-2.02986	6.31e-07	8.78e-05	Significantly downregulated
Dhrs7b	-2.0357	0.00313386	0.00946653	Significantly downregulated
Nup155	-2.0392	0.000354643	0.00189437	Significantly downregulated
Sgcg	-2.04517	2.28e-06	0.000130594	Significantly downregulated
Epb41l2	-2.0588	5.83e-06	0.000189665	Significantly downregulated
Ppfia3	-2.07455	4.62e-07	8.02e-05	Significantly downregulated
Colec12	-2.07494	0.00218923	0.00721752	Significantly downregulated
Slc25a11	-2.08129	2.96e-05	0.000411892	Significantly downregulated
Atp2b1	-2.08482	0.000209795	0.00131146	Significantly downregulated
Tmem258	-2.10962	9.62e-06	0.000239732	Significantly downregulated
Ablim1	-2.12336	0.000193416	0.0012461	Significantly downregulated
Stac3	-2.13037	2.89e-05	0.000404466	Significantly downregulated
Cacna2d1	-2.1327	5.76e-06	0.000189665	Significantly downregulated
Preb	-2.13388	0.00013634	0.00100437	Significantly downregulated
Arl6ip5	-2.13625	2.45e-05	0.000373498	Significantly downregulated
Atp1a2	-2.14005	1.14e-06	0.000108074	Significantly downregulated
Tmem33	-2.14092	7.7e-07	9.05e-05	Significantly downregulated
Nnt	-2.15843	3.07e-06	0.000146262	Significantly downregulated
Atp5mpl	-2.16831	3.6e-06	0.000159945	Significantly downregulated
Sgcd	-2.1792	3.98e-07	7.26e-05	Significantly downregulated
Pygm	-2.18358	6.99e-07	8.78e-05	Significantly downregulated
H1-5	-2.19004	4.13e-06	0.000166336	Significantly downregulated
Ebp	-2.19097	3.42e-05	0.000451241	Significantly downregulated
Ank3	-2.21988	9.53e-06	0.000239732	Significantly downregulated
Esyt2	-2.24289	5.58e-05	0.000582101	Significantly downregulated
Mlec	-2.24865	0.0016185	0.00577809	Significantly downregulated
Dmd	-2.24885	3.86e-06	0.000166336	Significantly downregulated
H1-1	-2.25863	2.02e-05	0.000332128	Significantly downregulated
Obscn	-2.25933	3.21e-06	0.000146262	Significantly downregulated
Cand2	-2.27015	4.05e-06	0.000166336	Significantly downregulated
Derl1	-2.28665	0.00161003	0.00576731	Significantly downregulated
Sgca	-2.28986	7.18e-06	0.000214301	Significantly downregulated
Mfap5	-2.29014	5.04e-06	0.000182394	Significantly downregulated
Scamp3	-2.30738	0.000980786	0.00392207	Significantly downregulated
Afg3l2	-2.30767	8.72e-05	0.000774905	Significantly downregulated
Xirp2	-2.32168	0.000379273	0.00198804	Significantly downregulated
Slc25a10	-2.32548	0.00191893	0.00655784	Significantly downregulated
Cnp	-2.33198	1.02e-05	0.000239732	Significantly downregulated
Mtco2	-2.33439	4.57e-05	0.000520102	Significantly downregulated
Ttn	-2.33865	1.45e-07	4.08e-05	Significantly downregulated
H1-2	-2.34687	8.06e-06	0.000224191	Significantly downregulated
Macroh2a2	-2.34751	7.38e-06	0.000216783	Significantly downregulated
Rtn4	-2.35495	3.16e-05	0.000431831	Significantly downregulated
Aoc3	-2.37225	6.53e-06	0.00020083	Significantly downregulated
Synpo2	-2.38543	6.51e-07	8.78e-05	Significantly downregulated
Mogs	-2.39107	1.64e-06	0.000114964	Significantly downregulated
Cacnb1	-2.4114	0.000270568	0.00156731	Significantly downregulated
Sacm1l	-2.43325	0.000141923	0.00102199	Significantly downregulated
Smtnl2	-2.45569	0.000898303	0.00368942	Significantly downregulated
Tnn	-2.46924	2.45e-06	0.000131122	Significantly downregulated
Myh7	-2.47171	2.33e-06	0.000130594	Significantly downregulated
Golga4	-2.47814	8.02e-05	0.000741416	Significantly downregulated
Naip5	-2.49097	1.4e-05	0.00027918	Significantly downregulated
Slc25a20	-2.52829	2.84e-05	0.000404301	Significantly downregulated
Nlrx1	-2.55788	0.00150596	0.00550272	Significantly downregulated
Hacd3	-2.58276	0.000330426	0.00179129	Significantly downregulated
Rock2	-2.60246	2.88e-05	0.000404466	Significantly downregulated
Pc	-2.62765	1.02e-07	4.08e-05	Significantly downregulated
Cd36	-2.66278	0.000262021	0.00153711	Significantly downregulated
Cyp51a1	-2.66977	9.39e-06	0.000239732	Significantly downregulated
Dsg1a	-2.67495	1.46e-05	0.000280883	Significantly downregulated
Synpo	-2.67976	7.55e-07	9.05e-05	Significantly downregulated
Sec63	-2.68177	0.000998424	0.00395784	Significantly downregulated
Atp2a2	-2.69143	1.47e-06	0.000114856	Significantly downregulated
Pi4k2a	-2.69447	2.12e-06	0.000126321	Significantly downregulated
Actn3	-2.70556	1.35e-07	4.08e-05	Significantly downregulated
Pkp1	-2.70953	2.05e-06	0.000126321	Significantly downregulated
Cnot1	-2.74684	0.000510507	0.0024501	Significantly downregulated
Flot1	-2.74785	2.64e-06	0.000135129	Significantly downregulated
Fhod1	-2.74996	6.67e-07	8.78e-05	Significantly downregulated
Cav2	-2.75327	0.0026429	0.00835047	Significantly downregulated
Osbpl8	-2.75959	8.34e-06	0.000228441	Significantly downregulated
Gpnmb	-2.78094	3.44e-05	0.000451269	Significantly downregulated
Lipe	-2.81763	0.0010311	0.00406087	Significantly downregulated
Myh10	-2.83142	0.00335912	0.00994279	Significantly downregulated
Cept1	-2.83242	0.00293169	0.00900604	Significantly downregulated
Mtr	-2.84788	0.000108581	0.000886775	Significantly downregulated
Fasn	-2.85027	1.03e-07	4.08e-05	Significantly downregulated
Sec61a1	-2.87636	2.08e-07	4.74e-05	Significantly downregulated
Cyp2f2	-2.89521	0.00159143	0.00572316	Significantly downregulated
Plin4	-2.90987	1.65e-07	4.08e-05	Significantly downregulated
Ano10	-2.93051	1.37e-05	0.000275499	Significantly downregulated
Lemd2	-2.94628	0.000588308	0.00270133	Significantly downregulated
Dysf	-2.97704	5.44e-06	0.000186898	Significantly downregulated
Far2	-3.00215	1.55e-07	4.08e-05	Significantly downregulated
Cpt1b	-3.00242	5.15e-06	0.000183286	Significantly downregulated
Rtn2	-3.02316	2.94e-07	6.3e-05	Significantly downregulated
H1-0	-3.02842	8.92e-08	4.08e-05	Significantly downregulated
Slc9a3r2	-3.08456	4.29e-05	0.000506686	Significantly downregulated
Phkg1	-3.09329	5.6e-07	8.78e-05	Significantly downregulated
Sec16a	-3.10996	0.000994353	0.00395128	Significantly downregulated
Acacb	-3.12232	7.47e-06	0.00021775	Significantly downregulated
Col14a1	-3.15809	3.83e-06	0.000166336	Significantly downregulated
Acaca	-3.16053	4.9e-08	4.08e-05	Significantly downregulated
Ablim2	-3.16086	4.29e-06	0.00016885	Significantly downregulated
Sun2	-3.16359	0.00032031	0.00175624	Significantly downregulated
Vamp3	-3.18793	0.00253769	0.00809528	Significantly downregulated
Mecp2	-3.21167	9.94e-06	0.000239732	Significantly downregulated
Atp2a1	-3.27064	2.76e-08	4.08e-05	Significantly downregulated
Atp2a3	-3.32779	6.17e-08	4.08e-05	Significantly downregulated
Mtdh	-3.34808	1.16e-06	0.000108074	Significantly downregulated
Mpc2	-3.40683	8.02e-07	9.13e-05	Significantly downregulated
Ppp1r3a	-3.52443	8.4e-05	0.000757479	Significantly downregulated
Pof1b	-3.53239	3.09e-06	0.000146262	Significantly downregulated
Tap1	-3.69644	2.31e-05	0.00036051	Significantly downregulated
Jph2	-3.70767	3.02e-06	0.000146262	Significantly downregulated
Mybpc2	-3.84081	3.44e-08	4.08e-05	Significantly downregulated
Safb	-3.91006	5.22e-06	0.000183286	Significantly downregulated
Gle1	-3.96568	0.000305865	0.00171426	Significantly downregulated
Jph1	-4.02221	3.94e-06	0.000166336	Significantly downregulated
Ryr1	-4.07874	5.61e-08	4.08e-05	Significantly downregulated
Elovl4	-4.13602	8.61e-05	0.000770878	Significantly downregulated
Bcap31	-4.15695	0.000104637	0.000866347	Significantly downregulated
Fam98b	-4.69256	0.000684641	0.00304644	Significantly downregulated
Ampd1	-5.25168	0.000149396	0.00105271	Significantly downregulated

## Sheet: Table S6
Table S6. Detailed information about the reagents and equipments used in this study.
Antibodies	SOURCE	IDENTIFIER
Alexa Fluor® 488 Goat anti-mouse IgG (H+L)	Invitrogen	Cat#A32723
Alexa Fluor® 488 Goat anti-mouse IgG2a	Invitrogen	Cat#A-21134
Alexa Fluor® 488 Goat Anti-Rabbit IgG (H+L)	Invitrogen	Cat#A11008
Alexa Fluor® 568 Goat anti-mouse IgG1	Invitrogen	Cat#A-21124
Alexa Fluor® 568 Goat anti-mouse IgG2a	Invitrogen	Cat#A-21134
Alexa Fluor® 568 Goat Anti-Rabbit IgG (H+L)	Invitrogen	Cat#A11011
Alexa Fluor® 647 Goat anti-mouse IgG2b	Invitrogen	Cat#A-21242
Anti-rabbit IgG,HRP-linked Antibody	Cell Signaling Technology	Cat#7074
CD31	Santa Cruz	sc-376764
CD4	Proteintech	19068-1-AP
CD8	Proteintech	66868-1-Ig
Collagen I	proteintech	67288-1-Ig
Collagen II	Invitrogen	MA5-12789
Collagen III	proteintech	22734-1-AP
Collagen VI	proteintech	17023-1-AP
Collagen XII	Huabio	ER63065
CXCL12	proteintech	17402-1-AP
ECAD	BD Biosciences	610181
EN1	Invitrogen	PA5-14149
F480	Proteintech	28463-1-AP
FBN1	Invitrogen	PA5-99225
IL1	proteintech	16806-1-AP
IL12	bioss	bs-1789R
IL6	proteintech	66146-1-Ig
KRT10	Abcam	Cat#ab9026
KRT14	Abcam	Cat#ab181595
KRT19	abcam	ab52625
MMP9	abcam	ab58803
P75	Cell Signaling	8238S
PDGFRα	Cell Signaling	5241S
SOX10	Invitrogen	14-5923-80
TFAP2A	DSHB	3B5
TGFB1	proteintech	21898-1-AP
TNFα	proteintech	60291-1-Ig
TP63	Abcam	Cat#ab735
VIM	Invitrogen	MA5-11883
αSMA	Santa Cruz	sc-53142
Chemicals
mTeSR1 medium	Stemcell	Cat#85850
Essential 8™ Flex Medium Kit	Gibco	A2858301
Essential 6 Medium	Gibco	A1516401
Advanced DMEM/F-12	Gibco	12634010
Neurobasal™ Medium	Gibco	21103049
2-Mercaptoethanol	Gibco	21985023
N2 Supplement	Gibco	17502048
B-27 Supplement, Minus Vitamin A	Gibco	12587010
GlutaMAX™ Supplement	Gibco	35050061
Accutase	Gibco	A1110501
DPBS, no calcium, no magnesium	Gibco	14190144
Recombinant Human FGF-basic	PeproTech	100-18B
Recombinant Human BMP-4	PeproTech	120-05
Normocin™ - Antimicrobial Reagent	Invivogen	ant-nr-1
SB431542	selleck	s1067
Y27632 in Solution	selleck	s1049
Matrigel	Corning	Cat#354230
Matrigel	Corning	Cat#354277
Bleomycin hydrochloride	MedChemExpress	HY-17565A
Masson's Trichrome Stain Kit	Solarbio LIFE SCIENCES	G1340
0.25% Trypsin	Gibco	25200072
Bovine Serum Albumin	Sigma	A1933
CELL LINE
Human iPSC Line nciPS02	Nuwacell Biotechnologies Co., Ltd	RC01001-B, Female
MATERIALS
6-WELL culture plate	Corning	3516
Costar® 24-well Clear Flat Bottom Ultra-Low Attachment Multiple Well Plates	Corning	3473
Corning® 96-well Clear Round Bottom Ultra-Low Attachment Microplate	Corning	7007
Corning® 15 mL Centrifuge Tubes	Corning	430052
Corning® 50 mL Centrifuge Tubes	Corning	430290
INSTRUMENT	MANUFACTOR
CO2 incubator	Thermo Scientific, HERAXELL VIOS 160i, American
Orbital Shaker TS-2	Kylin-Bell
Ultra-high resolution confocal imaging system	Nikon, A1R Si+ STORM, Japan
Confocal microscope	Carl Zeiss Microscopy, Jena, Germany
Orbitrap Fusion Tribrid Mass Spectrometer	Thermo Scientific™, America
Ultrasonic Cell Disruptor (Scientz-IID)	Ningbo Scientz Biotechnology, China
Vectra	PerkinElmer, America
ChemiDoc™ XRS+ with image Lab™ Software	Bio-Rad, America
LP Votex Mixer	Thermo Scientific, America
ProFlex™ PCR	Applied biosystems, America
Freezer Mill	Spex SamplePrep, America
SOFTWARE AND ALGORITHMS
Cell Ranger software	version 6.1.1
Circlize package	version 0.4.11
Cytoscape	version 3.8.2
DAVID	https://david.ncifcrf.gov/home.jsp
InForm	PerkinElmer
iProX	https://www.iprox.org/
Matrisome Project	http://matrisomeproject.mit.edu/
Perseus	version 1.6.10.50
R package	version 4.0.3
R package Limma	version 3.38.3
R package Seurat	version 4.0.2
STRING database	https://string-db.org/
Uniprot	https://www.uniprot.org/
Volocity Demo	PerkinElmer
